# Supplementary material for: Redox non-innocent bis-silylene aluminium complexes with a carborane backbone
Source: Chem Sci. 2025 Mar 7;16(15):6383–91. doi: 10.1039/d5sc01104c (PMC11907707; doi:10.1039/d5sc01104c)
Supplement: SC-016-D5SC01104C-s002 [file SC-016-D5SC01104C-s002.cif]

# Supplementary Information (SI) for Chemical Science.
# This journal is © The Royal Society of Chemistry 2025

####################################################################### 
# 
# This file contains crystal structure data downloaded from the 
# Cambridge Structural Database (CSD) hosted by the Cambridge 
# Crystallographic Data Centre (CCDC).
# 
# Full information about CCDC data access policies and citation 
# guidelines are available at http://www.ccdc.cam.ac.uk/access/V1 
# 
# Audit and citation data items may have been added by the CCDC. 
# Please retain this information to preserve the provenance of 
# this file and to allow appropriate attribution of the data. 
# 
#######################################################################

data_4b
_database_code_depnum_ccdc_archive 'CCDC 2418297'
loop_
_audit_author_name
_audit_author_address
'Shenglai Yao'
;Technische Universitaet Berlin
Germany
;
_audit_update_record             
;
2025-01-20 deposited with the CCDC.	2025-03-13 downloaded from the CCDC.
;

_audit_creation_method           'CrysAlisPro 1.171.40.67a (Rigaku OD, 2019)'
_shelx_SHELXL_version_number     2018/3
_chemical_name_systematic        ?
_chemical_name_common            ?
_chemical_melting_point          ?
_chemical_formula_moiety         ?
_chemical_formula_sum            'C32 H56 B10 Ga I2 N4 Si2'
_chemical_formula_weight         984.60

loop_
_atom_type_symbol
_atom_type_description
_atom_type_scat_dispersion_real
_atom_type_scat_dispersion_imag
_atom_type_scat_source
C C 0.0033 0.0016 'International Tables Vol C Tables 4.2.6.8 and 6.1.1.4'
H H 0.0000 0.0000 'International Tables Vol C Tables 4.2.6.8 and 6.1.1.4'
B B 0.0013 0.0007 'International Tables Vol C Tables 4.2.6.8 and 6.1.1.4'
N N 0.0061 0.0033 'International Tables Vol C Tables 4.2.6.8 and 6.1.1.4'
Si Si 0.0817 0.0704 'International Tables Vol C Tables 4.2.6.8 and 6.1.1.4'
I I -0.4742 1.8119 'International Tables Vol C Tables 4.2.6.8 and 6.1.1.4'
Ga Ga 0.2307 1.6083 'International Tables Vol C Tables 4.2.6.8 and 6.1.1.4'

_space_group_crystal_system      orthorhombic
_space_group_IT_number           63
_space_group_name_H-M_alt        'C m c m'
_space_group_name_Hall           '-C 2c 2'

_shelx_space_group_comment       
;
The symmetry employed for this shelxl refinement is uniquely defined
by the following loop, which should always be used as a source of
symmetry information in preference to the above space-group names.
They are only intended as comments.
;

loop_
_space_group_symop_operation_xyz
'x, y, z'
'-x, -y, z+1/2'
'x, -y, -z'
'-x, y, -z+1/2'
'x+1/2, y+1/2, z'
'-x+1/2, -y+1/2, z+1/2'
'x+1/2, -y+1/2, -z'
'-x+1/2, y+1/2, -z+1/2'
'-x, -y, -z'
'x, y, -z-1/2'
'-x, y, z'
'x, -y, z-1/2'
'-x+1/2, -y+1/2, -z'
'x+1/2, y+1/2, -z-1/2'
'-x+1/2, y+1/2, z'
'x+1/2, -y+1/2, z-1/2'

_cell_length_a                   23.2436(3)
_cell_length_b                   18.9817(3)
_cell_length_c                   13.9956(2)
_cell_angle_alpha                90
_cell_angle_beta                 90
_cell_angle_gamma                90
_cell_volume                     6174.90(15)
_cell_formula_units_Z            4
_cell_measurement_temperature    150(2)
_cell_measurement_reflns_used    6314
_cell_measurement_theta_min      2.9860
_cell_measurement_theta_max      72.5210

_exptl_crystal_description       block
_exptl_crystal_colour            orange
_exptl_crystal_density_meas      ?
_exptl_crystal_density_method    ?
_exptl_crystal_density_diffrn    1.059
_exptl_crystal_F_000             1964
_exptl_transmission_factor_min   ?
_exptl_transmission_factor_max   ?
_exptl_crystal_size_max          0.210
_exptl_crystal_size_mid          0.140
_exptl_crystal_size_min          0.090
_exptl_absorpt_coefficient_mu    1.505
_shelx_estimated_absorpt_T_min   0.743
_shelx_estimated_absorpt_T_max   0.876
_exptl_absorpt_correction_T_min  0.29306
_exptl_absorpt_correction_T_max  1.00000
_exptl_absorpt_correction_type   multi-scan
_exptl_absorpt_process_details   
;
CrysAlisPro 1.171.40.67a (Rigaku Oxford Diffraction, 2019)
Empirical absorption correction using spherical harmonics,
 implemented in SCALE3 ABSPACK scaling algorithm.
;
_exptl_absorpt_special_details   ?
_diffrn_ambient_temperature      150(2)
_diffrn_radiation_wavelength     0.71073
_diffrn_radiation_type           MoK\a
_diffrn_radiation_monochromator  mirror
_diffrn_measurement_device       'four-circle diffractometer'
_diffrn_measurement_device_type  'SuperNova, Single source at offset/far, Atlas'
_diffrn_measurement_method       ?
_diffrn_detector_area_resol_mean ?
_diffrn_reflns_number            12678
_diffrn_reflns_av_unetI/netI     0.0253
_diffrn_reflns_av_R_equivalents  0.0321
_diffrn_reflns_limit_h_min       -26
_diffrn_reflns_limit_h_max       28
_diffrn_reflns_limit_k_min       -22
_diffrn_reflns_limit_k_max       23
_diffrn_reflns_limit_l_min       -10
_diffrn_reflns_limit_l_max       17
_diffrn_reflns_theta_min         1.752
_diffrn_reflns_theta_max         26.109
_diffrn_reflns_theta_full        25.242
_diffrn_measured_fraction_theta_max 0.983
_diffrn_measured_fraction_theta_full 0.996
_diffrn_reflns_Laue_measured_fraction_max 0.983
_diffrn_reflns_Laue_measured_fraction_full 0.996
_diffrn_reflns_point_group_measured_fraction_max 0.983
_diffrn_reflns_point_group_measured_fraction_full 0.996
_reflns_number_total             3236
_reflns_number_gt                2925
_reflns_threshold_expression     'I > 2\s(I)'
_reflns_Friedel_coverage         0.000
_reflns_Friedel_fraction_max     .
_reflns_Friedel_fraction_full    .

_reflns_special_details          
;
 Reflections were merged by SHELXL according to the crystal
 class for the calculation of statistics and refinement.
 
 Structure factors included contributions from the .fab file.
 
 _reflns_Friedel_fraction is defined as the number of unique
 Friedel pairs measured divided by the number that would be
 possible theoretically, ignoring centric projections and
 systematic absences.
;

_computing_data_collection       'CrysAlisPro 1.171.40.67a (Rigaku OD, 2019)'
_computing_cell_refinement       'CrysAlisPro 1.171.40.67a (Rigaku OD, 2019)'
_computing_data_reduction        'CrysAlisPro 1.171.40.67a (Rigaku OD, 2019)'
_computing_structure_solution    ?
_computing_structure_refinement  'SHELXL-2018/3 (Sheldrick, 2018)'
_computing_molecular_graphics    ?
_computing_publication_material  ?
_refine_special_details          ?
_refine_ls_structure_factor_coef Fsqd
_refine_ls_matrix_type           full
_refine_ls_weighting_scheme      calc
_refine_ls_weighting_details     
'w=1/[\s^2^(Fo^2^)+(0.0598P)^2^+11.5113P] where P=(Fo^2^+2Fc^2^)/3'
_atom_sites_solution_primary     ?
_atom_sites_solution_secondary   ?
_atom_sites_solution_hydrogens   geom
_refine_ls_hydrogen_treatment    constr
_refine_ls_extinction_method     none
_refine_ls_extinction_coef       .
_refine_ls_number_reflns         3236
_refine_ls_number_parameters     140
_refine_ls_number_restraints     13
_refine_ls_R_factor_all          0.0418
_refine_ls_R_factor_gt           0.0380
_refine_ls_wR_factor_ref         0.1084
_refine_ls_wR_factor_gt          0.1049
_refine_ls_goodness_of_fit_ref   1.065
_refine_ls_restrained_S_all      1.065
_refine_ls_shift/su_max          0.000
_refine_ls_shift/su_mean         0.000

loop_
_atom_site_label
_atom_site_type_symbol
_atom_site_fract_x
_atom_site_fract_y
_atom_site_fract_z
_atom_site_U_iso_or_equiv
_atom_site_adp_type
_atom_site_occupancy
_atom_site_site_symmetry_order
_atom_site_calc_flag
_atom_site_refinement_flags_posn
_atom_site_refinement_flags_adp
_atom_site_refinement_flags_occupancy
_atom_site_disorder_assembly
_atom_site_disorder_group
I1 I 0.500000 0.32252(2) 0.10743(2) 0.05025(14) Uani 1 2 d S T P . .
Ga1 Ga 0.500000 0.23771(3) 0.250000 0.03045(16) Uani 1 4 d S TU P . .
Si1 Si 0.41891(4) 0.15665(5) 0.250000 0.01939(19) Uani 1 2 d S TU P . .
N1 N 0.35763(9) 0.17152(11) 0.17331(16) 0.0255(5) Uani 1 1 d . . . . .
C9 C 0.34463(13) 0.17934(15) 0.0694(2) 0.0332(6) Uani 1 1 d . . . . .
C2 C 0.32394(16) 0.18332(19) 0.250000 0.0264(8) Uani 1 2 d S T P . .
C3 C 0.26238(17) 0.2044(2) 0.250000 0.0322(8) Uani 1 2 d S T P . .
C7 C 0.1623(2) 0.1723(2) 0.250000 0.0507(13) Uani 1 2 d S T P . .
H7 H 0.133407 0.136932 0.250000 0.061 Uiso 1 2 calc R U P . .
C5 C 0.18905(18) 0.2937(2) 0.250000 0.0434(11) Uani 1 2 d S T P . .
H5 H 0.178229 0.341993 0.250000 0.052 Uiso 1 2 calc R U P . .
C4 C 0.24727(17) 0.2754(2) 0.250000 0.0344(9) Uani 1 2 d S T P . .
H4 H 0.276128 0.310803 0.250000 0.041 Uiso 1 2 calc R U P . .
C6 C 0.14687(19) 0.2418(3) 0.250000 0.0524(13) Uani 1 2 d S T P . .
H6 H 0.107357 0.254596 0.250000 0.063 Uiso 1 2 calc R U P . .
C11 C 0.33110(16) 0.25594(18) 0.0455(2) 0.0438(8) Uani 1 1 d . . . . .
H11A H 0.295525 0.270039 0.077869 0.066 Uiso 1 1 calc R U . . .
H11B H 0.326261 0.260987 -0.023710 0.066 Uiso 1 1 calc R U . . .
H11C H 0.362810 0.286035 0.067045 0.066 Uiso 1 1 calc R U . . .
C8 C 0.22007(18) 0.1529(2) 0.250000 0.0408(11) Uani 1 2 d S T P . .
H8 H 0.230478 0.104464 0.250000 0.049 Uiso 1 2 calc R U P . .
C10 C 0.39911(14) 0.15595(18) 0.0171(2) 0.0378(7) Uani 1 1 d . . . . .
H10A H 0.431366 0.186032 0.036374 0.057 Uiso 1 1 calc R U . . .
H10B H 0.393196 0.159952 -0.051973 0.057 Uiso 1 1 calc R U . . .
H10C H 0.407720 0.106879 0.033536 0.057 Uiso 1 1 calc R U . . .
C12 C 0.29549(15) 0.1311(2) 0.0404(3) 0.0487(8) Uani 1 1 d . . . . .
H12A H 0.304718 0.082553 0.058491 0.073 Uiso 1 1 calc R U . . .
H12B H 0.289894 0.133779 -0.028925 0.073 Uiso 1 1 calc R U . . .
H12C H 0.260163 0.145947 0.072881 0.073 Uiso 1 1 calc R U . . .
C1 C 0.44806(15) 0.06759(19) 0.250000 0.0219(7) Uani 1 2 d S T P . .
B1 B 0.500000 0.0530(2) 0.3359(3) 0.0218(8) Uani 1 2 d S T P . .
H1 H 0.500000 0.097243 0.388946 0.026 Uiso 1 2 calc R U P . .
B4 B 0.500000 -0.0426(2) 0.1474(3) 0.0273(8) Uani 1 2 d S T P . .
H4A H 0.499999 -0.068380 0.075432 0.033 Uiso 1 2 calc R U P . .
B2 B 0.43484(12) -0.00267(16) 0.3140(2) 0.0250(6) Uani 1 1 d . . . . .
H2 H 0.395789 -0.006265 0.360654 0.030 Uiso 1 1 calc R U . . .
B3 B 0.46193(19) -0.0765(2) 0.250000 0.0293(9) Uani 1 2 d S T P . .
H3 H 0.438533 -0.128089 0.250001 0.035 Uiso 1 2 calc R U P . .

loop_
_atom_site_aniso_label
_atom_site_aniso_U_11
_atom_site_aniso_U_22
_atom_site_aniso_U_33
_atom_site_aniso_U_23
_atom_site_aniso_U_13
_atom_site_aniso_U_12
I1 0.0615(2) 0.03462(19) 0.0547(2) 0.02199(13) 0.000 0.000
Ga1 0.0263(3) 0.0252(3) 0.0398(3) 0.000 0.000 0.000
Si1 0.0166(4) 0.0215(4) 0.0201(4) 0.000 0.000 0.0071(2)
N1 0.0176(10) 0.0281(11) 0.0307(11) 0.0006(8) -0.0029(9) 0.0060(8)
C9 0.0321(15) 0.0344(15) 0.0332(14) -0.0031(11) -0.0128(12) 0.0089(12)
C2 0.0211(18) 0.0194(17) 0.039(2) 0.000 0.000 0.0016(13)
C3 0.0198(18) 0.027(2) 0.050(2) 0.000 0.000 0.0046(15)
C7 0.024(2) 0.033(2) 0.095(4) 0.000 0.000 -0.0012(17)
C5 0.023(2) 0.025(2) 0.083(3) 0.000 0.000 0.0072(16)
C4 0.0193(19) 0.0207(18) 0.063(3) 0.000 0.000 0.0019(15)
C6 0.017(2) 0.041(3) 0.099(4) 0.000 0.000 0.0048(18)
C11 0.051(2) 0.0422(17) 0.0379(16) 0.0053(13) -0.0085(14) 0.0180(15)
C8 0.0210(19) 0.0220(19) 0.079(3) 0.000 0.000 0.0000(16)
C10 0.0420(17) 0.0449(17) 0.0264(14) -0.0019(12) -0.0067(12) 0.0116(14)
C12 0.0411(19) 0.051(2) 0.054(2) -0.0105(16) -0.0215(16) 0.0033(15)
C1 0.0182(17) 0.0230(17) 0.0245(16) 0.000 0.000 -0.0006(13)
B1 0.0187(18) 0.0247(19) 0.0221(19) 0.0021(14) 0.000 0.000
B4 0.0225(19) 0.024(2) 0.036(2) -0.0084(17) 0.000 0.000
B2 0.0192(12) 0.0261(14) 0.0297(13) 0.0020(11) 0.0009(11) -0.0008(11)
B3 0.0220(19) 0.023(2) 0.043(2) 0.000 0.000 0.0003(16)

_geom_special_details            
;
 All esds (except the esd in the dihedral angle between two l.s. planes)
 are estimated using the full covariance matrix.  The cell esds are taken
 into account individually in the estimation of esds in distances, angles
 and torsion angles; correlations between esds in cell parameters are only
 used when they are defined by crystal symmetry.  An approximate (isotropic)
 treatment of cell esds is used for estimating esds involving l.s. planes.
;

loop_
_geom_bond_atom_site_label_1
_geom_bond_atom_site_label_2
_geom_bond_distance
_geom_bond_site_symmetry_2
_geom_bond_publ_flag
I1 Ga1 2.5638(5) . ?
Ga1 Si1 2.4331(11) . ?
Ga1 Si1 2.4332(11) 11_655 ?
Si1 N1 1.806(2) . ?
Si1 N1 1.806(2) 10_556 ?
Si1 C1 1.821(4) . ?
Si1 C2 2.265(4) . ?
N1 C2 1.347(3) . ?
N1 C9 1.493(4) . ?
C9 C12 1.519(4) . ?
C9 C11 1.525(4) . ?
C9 C10 1.528(4) . ?
C2 C3 1.486(5) . ?
C3 C8 1.388(6) . ?
C3 C4 1.391(6) . ?
C7 C6 1.368(7) . ?
C7 C8 1.392(6) . ?
C5 C6 1.390(7) . ?
C5 C4 1.398(6) . ?
C1 B2 1.636(4) . ?
C1 B2 1.636(4) 10_556 ?
C1 B1 1.726(4) . ?
C1 B1 1.726(4) 10_556 ?
B1 B4 1.830(6) 10_556 ?
B1 B2 1.873(4) . ?
B1 B2 1.873(4) 11_655 ?
B4 B2 1.778(4) 4_655 ?
B4 B2 1.778(4) 10_556 ?
B4 B3 1.805(5) . ?
B4 B3 1.805(5) 11_655 ?
B2 B3 1.779(5) . ?
B2 B2 1.792(6) 10_556 ?
B3 B3 1.770(9) 11_655 ?

loop_
_geom_angle_atom_site_label_1
_geom_angle_atom_site_label_2
_geom_angle_atom_site_label_3
_geom_angle
_geom_angle_site_symmetry_1
_geom_angle_site_symmetry_3
_geom_angle_publ_flag
Si1 Ga1 Si1 101.55(5) . 11_655 ?
Si1 Ga1 I1 113.395(12) . 10_556 ?
Si1 Ga1 I1 113.395(12) 11_655 10_556 ?
Si1 Ga1 I1 113.395(12) . . ?
Si1 Ga1 I1 113.396(12) 11_655 . ?
I1 Ga1 I1 102.21(3) 10_556 . ?
N1 Si1 N1 72.94(15) . 10_556 ?
N1 Si1 C1 116.01(11) . . ?
N1 Si1 C1 116.01(11) 10_556 . ?
N1 Si1 C2 36.51(7) . . ?
N1 Si1 C2 36.50(7) 10_556 . ?
C1 Si1 C2 124.75(15) . . ?
N1 Si1 Ga1 120.82(8) . . ?
N1 Si1 Ga1 120.81(8) 10_556 . ?
C1 Si1 Ga1 107.38(12) . . ?
C2 Si1 Ga1 127.86(10) . . ?
C2 N1 C9 129.9(2) . . ?
C2 N1 Si1 90.62(18) . . ?
C9 N1 Si1 138.96(19) . . ?
N1 C9 C12 110.6(3) . . ?
N1 C9 C11 110.5(2) . . ?
C12 C9 C11 111.2(3) . . ?
N1 C9 C10 105.6(2) . . ?
C12 C9 C10 108.7(3) . . ?
C11 C9 C10 110.1(3) . . ?
N1 C2 N1 105.6(3) 10_556 . ?
N1 C2 C3 127.18(16) 10_556 . ?
N1 C2 C3 127.19(16) . . ?
N1 C2 Si1 52.88(16) 10_556 . ?
N1 C2 Si1 52.87(16) . . ?
C3 C2 Si1 177.3(3) . . ?
C8 C3 C4 120.2(4) . . ?
C8 C3 C2 119.5(4) . . ?
C4 C3 C2 120.3(4) . . ?
C6 C7 C8 120.6(4) . . ?
C6 C5 C4 120.4(4) . . ?
C3 C4 C5 119.1(4) . . ?
C7 C6 C5 119.9(4) . . ?
C3 C8 C7 119.8(4) . . ?
B2 C1 B2 66.4(3) . 10_556 ?
B2 C1 B1 67.63(18) . . ?
B2 C1 B1 112.5(3) 10_556 . ?
B2 C1 B1 112.5(3) . 10_556 ?
B2 C1 B1 67.63(18) 10_556 10_556 ?
B1 C1 B1 88.3(2) . 10_556 ?
B2 C1 Si1 133.38(19) . . ?
B2 C1 Si1 133.38(19) 10_556 . ?
B1 C1 Si1 114.1(2) . . ?
B1 C1 Si1 114.1(2) 10_556 . ?
C1 B1 C1 88.8(2) 11_655 . ?
C1 B1 B4 104.3(2) 11_655 10_556 ?
C1 B1 B4 104.3(2) . 10_556 ?
C1 B1 B2 122.8(2) 11_655 . ?
C1 B1 B2 53.88(15) . . ?
B4 B1 B2 57.37(15) 10_556 . ?
C1 B1 B2 53.88(15) 11_655 11_655 ?
C1 B1 B2 122.8(2) . 11_655 ?
B4 B1 B2 57.37(15) 10_556 11_655 ?
B2 B1 B2 108.0(3) . 11_655 ?
B2 B4 B2 116.9(3) 4_655 10_556 ?
B2 B4 B3 109.2(3) 4_655 . ?
B2 B4 B3 59.53(19) 10_556 . ?
B2 B4 B3 59.53(19) 4_655 11_655 ?
B2 B4 B3 109.2(3) 10_556 11_655 ?
B3 B4 B3 58.7(3) . 11_655 ?
B2 B4 B1 62.52(16) 4_655 10_556 ?
B2 B4 B1 62.52(16) 10_556 10_556 ?
B3 B4 B1 104.6(3) . 10_556 ?
B3 B4 B1 104.6(3) 11_655 10_556 ?
C1 B2 B4 110.7(2) . 10_556 ?
C1 B2 B3 107.5(2) . . ?
B4 B2 B3 61.0(2) 10_556 . ?
C1 B2 B2 56.79(13) . 10_556 ?
B4 B2 B2 107.68(17) 10_556 10_556 ?
B3 B2 B2 59.75(12) . 10_556 ?
C1 B2 B1 58.49(18) . . ?
B4 B2 B1 60.12(18) 10_556 . ?
B3 B2 B1 104.0(2) . . ?
B2 B2 B1 99.43(14) 10_556 . ?
B3 B3 B2 110.74(16) 11_655 . ?
B3 B3 B2 110.74(16) 11_655 10_556 ?
B2 B3 B2 60.5(2) . 10_556 ?
B3 B3 B4 60.65(14) 11_655 10_556 ?
B2 B3 B4 59.46(16) . 10_556 ?
B2 B3 B4 107.0(3) 10_556 10_556 ?
B3 B3 B4 60.65(14) 11_655 . ?
B2 B3 B4 107.0(3) . . ?
B2 B3 B4 59.46(16) 10_556 . ?
B4 B3 B4 105.4(3) 10_556 . ?

_refine_diff_density_max         0.469
_refine_diff_density_min         -1.359
_refine_diff_density_rms         0.091

_shelx_res_file                  
;
TITL Cmcm in Cmcm
    W:\aaa_Yao\Structure_tmp\CU-4289AS\cmcm_sq.res
    created by SHELXL-2018/3 at 09:48:03 on 25-Jun-2021
CELL 0.71073 23.2436 18.9817 13.9956 90.000 90.000 90.000
ZERR 4.0000 0.0003 0.0003 0.0002 0.000 0.000 0.000
LATT 7
SYMM -X, -Y, 0.5+Z
SYMM X, -Y, -Z
SYMM -X, Y, 0.5-Z
SFAC C H B N SI I GA
UNIT 128 224 40 16 8 8 4
OMIT -4 135
BOND
ABIN
ABIN
simu 0.001 ga1 si1
delu 0.0001 ga1 si1
isor 0.01 ga1 si1
OMIT 2 6 1
OMIT 3 5 1
OMIT 7 1 2
OMIT 3 5 2
OMIT 1 7 0
OMIT 0 8 1
OMIT 5 7 1
OMIT 1 5 0
OMIT 1 1 0
OMIT 2 8 1
OMIT 1 5 1
OMIT 4 6 1
OMIT 0 8 2
ACTA
FMAP 2 1 53
PLAN 20 0 0
SIZE 0.09 0.14 0.21
TEMP -123
L.S. 10 0 50
WGHT    0.059800   11.511301
FVAR       0.04376
I1    6    0.500000    0.322523    0.107430    10.50000    0.06146    0.03462 =
         0.05467    0.02199    0.00000    0.00000
GA1   7    0.500000    0.237709    0.250000    10.25000    0.02631    0.02522 =
         0.03984    0.00000    0.00000    0.00000
SI1   5    0.418908    0.156652    0.250000    10.50000    0.01663    0.02147 =
         0.02006    0.00000    0.00000    0.00714
N1    4    0.357627    0.171517    0.173309    11.00000    0.01764    0.02809 =
         0.03073    0.00064   -0.00289    0.00601
C9    1    0.344635    0.179340    0.069365    11.00000    0.03206    0.03443 =
         0.03323   -0.00310   -0.01280    0.00890
C2    1    0.323943    0.183318    0.250000    10.50000    0.02107    0.01940 =
         0.03874    0.00000    0.00000    0.00161
C3    1    0.262383    0.204443    0.250000    10.50000    0.01976    0.02694 =
         0.05003    0.00000    0.00000    0.00460
C7    1    0.162338    0.172284    0.250000    10.50000    0.02385    0.03274 =
         0.09548    0.00000    0.00000   -0.00115
AFIX  43
H7    2    0.133407    0.136932    0.250000    10.50000   -1.20000
AFIX   0
C5    1    0.189050    0.293731    0.250000    10.50000    0.02284    0.02474 =
         0.08259    0.00000    0.00000    0.00720
AFIX  43
H5    2    0.178229    0.341993    0.250000    10.50000   -1.20000
AFIX   0
C4    1    0.247272    0.275359    0.250000    10.50000    0.01934    0.02068 =
         0.06315    0.00000    0.00000    0.00190
AFIX  43
H4    2    0.276128    0.310803    0.250000    10.50000   -1.20000
AFIX   0
C6    1    0.146871    0.241807    0.250000    10.50000    0.01722    0.04108 =
         0.09899    0.00000    0.00000    0.00482
AFIX  43
H6    2    0.107357    0.254596    0.250000    10.50000   -1.20000
AFIX   0
C11   1    0.331099    0.255941    0.045512    11.00000    0.05120    0.04218 =
         0.03791    0.00528   -0.00845    0.01799
AFIX 137
H11A  2    0.295525    0.270039    0.077869    11.00000   -1.50000
H11B  2    0.326261    0.260987   -0.023710    11.00000   -1.50000
H11C  2    0.362810    0.286035    0.067045    11.00000   -1.50000
AFIX   0
C8    1    0.220069    0.152862    0.250000    10.50000    0.02099    0.02199 =
         0.07928    0.00000    0.00000   -0.00002
AFIX  43
H8    2    0.230478    0.104464    0.250000    10.50000   -1.20000
AFIX   0
C10   1    0.399114    0.155954    0.017144    11.00000    0.04200    0.04490 =
         0.02643   -0.00188   -0.00670    0.01162
AFIX 137
H10A  2    0.431366    0.186032    0.036374    11.00000   -1.50000
H10B  2    0.393196    0.159952   -0.051973    11.00000   -1.50000
H10C  2    0.407720    0.106879    0.033536    11.00000   -1.50000
AFIX   0
C12   1    0.295494    0.131129    0.040383    11.00000    0.04109    0.05063 =
         0.05431   -0.01050   -0.02147    0.00332
AFIX 137
H12A  2    0.304718    0.082553    0.058491    11.00000   -1.50000
H12B  2    0.289894    0.133779   -0.028925    11.00000   -1.50000
H12C  2    0.260163    0.145947    0.072881    11.00000   -1.50000
AFIX   0
C1    1    0.448057    0.067588    0.250000    10.50000    0.01822    0.02301 =
         0.02449    0.00000    0.00000   -0.00063
B1    3    0.500000    0.053045    0.335930    10.50000    0.01869    0.02473 =
         0.02211    0.00212    0.00000    0.00000
AFIX 153
H1    2    0.500000    0.097243    0.388946    10.50000   -1.20000
AFIX   0
B4    3    0.500000   -0.042579    0.147401    10.50000    0.02247    0.02356 =
         0.03593   -0.00838    0.00000    0.00000
AFIX 153
H4A   2    0.499999   -0.068380    0.075432    10.50000   -1.20000
AFIX   0
B2    3    0.434838   -0.002667    0.314021    11.00000    0.01916    0.02611 =
         0.02969    0.00196    0.00090   -0.00080
AFIX 153
H2    2    0.395789   -0.006265    0.360654    11.00000   -1.20000
AFIX   0
B3    3    0.461935   -0.076511    0.250000    10.50000    0.02200    0.02277 =
         0.04303    0.00000    0.00000    0.00027
AFIX 153
H3    2    0.438533   -0.128089    0.250001    10.50000   -1.20000
AFIX   0
HKLF 4


REM  Cmcm in Cmcm
REM wR2 = 0.1084, GooF = S = 1.065, Restrained GooF = 1.065 for all data
REM R1 = 0.0380 for 2925 Fo > 4sig(Fo) and 0.0418 for all 3236 data
REM 140 parameters refined using 13 restraints

END

WGHT      0.0595     11.5284

REM Highest difference peak  0.469,  deepest hole -1.359,  1-sigma level  0.091
Q1    1   0.5000  0.2895  0.0717  10.50000  0.05    0.40
Q2    1   0.5000  0.2792  0.1816  10.50000  0.05    0.40
Q3    1   0.2370  0.1794  0.2500  10.50000  0.05    0.36
Q4    1   0.4391  0.2253  0.2500  10.50000  0.05    0.35
Q5    1   0.5582  0.2621  0.2923  11.00000  0.05    0.34
Q6    1   0.4416  0.3182  0.0949  11.00000  0.05    0.33
Q7    1   0.5000  0.0798  0.4145  10.50000  0.05    0.32
Q8    1   0.2205  0.0581  0.2500  10.50000  0.05    0.28
Q9    1   0.4392 -0.1831  0.2500  10.50000  0.05    0.28
Q10   1   0.1628  0.2593  0.2500  10.50000  0.05    0.25
Q11   1   0.4409 -0.0398  0.2500  10.50000  0.05    0.25
Q12   1   0.2568 -0.0362  0.2500  10.50000  0.05    0.25
Q13   1   0.2154  0.1788  0.1379  11.00000  0.05    0.25
Q14   1   0.3615  0.1949  0.1783  11.00000  0.05    0.24
Q15   1   0.0975  0.2829  0.2500  10.50000  0.05    0.24
Q16   1   0.3428  0.1737  0.1924  11.00000  0.05    0.24
Q17   1   0.0000  0.2070  0.2500  10.25000  0.05    0.23
Q18   1   0.2538  0.2341  0.2500  10.50000  0.05    0.23
Q19   1   0.3590  0.1755  0.1322  11.00000  0.05    0.22
Q20   1   0.4344  0.0434  0.0382  11.00000  0.05    0.22
;
_shelx_res_checksum              79273

_shelx_fab_file                  
;
    2    0    0    -13.13      0.00
    4    0    0    142.33      0.00
    6    0    0    146.42      0.00
    8    0    0    126.42      0.00
   10    0    0     -6.06      0.00
   12    0    0     74.79      0.00
   14    0    0     30.34      0.00
   16    0    0     22.70      0.00
   18    0    0     20.10      0.00
   20    0    0     12.95      0.00
   22    0    0      6.32      0.00
   24    0    0     13.27      0.00
   26    0    0      6.74      0.00
    1    1    0    319.81      0.00
    3    1    0    -81.58      0.00
    5    1    0    135.55      0.00
    7    1    0     94.17      0.00
    9    1    0     38.99      0.00
   11    1    0      1.95      0.00
   13    1    0     50.04      0.00
   15    1    0      8.40      0.00
   17    1    0     13.45      0.00
   19    1    0     10.89      0.00
   21    1    0     -1.89      0.00
   23    1    0     11.54      0.00
   25    1    0      0.87      0.00
   27    1    0      4.66      0.00
    0    2    0    345.31      0.00
    2    2    0   -151.91      0.00
    4    2    0     18.50      0.00
    6    2    0     19.19      0.00
    8    2    0     44.45      0.00
   10    2    0    -51.56      0.00
   12    2    0     23.82      0.00
   14    2    0     -5.58      0.00
   16    2    0     -4.11      0.00
   18    2    0     -2.84      0.00
   20    2    0     -1.91      0.00
   22    2    0     -4.62      0.00
   24    2    0      1.49      0.00
   26    2    0     -2.30      0.00
    1    3    0     14.81      0.00
    3    3    0    -93.83      0.00
    5    3    0      1.23      0.00
    7    3    0     -3.80      0.00
    9    3    0    -12.82      0.00
   11    3    0    -29.74      0.00
   13    3    0      3.41      0.00
   15    3    0    -12.65      0.00
   17    3    0     -5.82      0.00
   19    3    0     -2.24      0.00
   21    3    0     -8.00      0.00
   23    3    0      3.99      0.00
   25    3    0     -3.82      0.00
   27    3    0     -0.05      0.00
    0    4    0     18.00      0.00
    2    4    0   -102.98      0.00
    4    4    0     10.04      0.00
    6    4    0    -40.09      0.00
    8    4    0     16.45      0.00
   10    4    0    -25.71      0.00
   12    4    0     13.09      0.00
   14    4    0     -5.74      0.00
   16    4    0      2.09      0.00
   18    4    0      1.47      0.00
   20    4    0      0.99      0.00
   22    4    0     -0.37      0.00
   24    4    0      3.63      0.00
   26    4    0     -0.72      0.00
    1    5    0    -53.72      0.00
    3    5    0      0.41      0.00
    5    5    0    -10.00      0.00
    7    5    0    -13.14      0.00
    9    5    0     14.33      0.00
   11    5    0      8.68      0.00
   13    5    0      6.01      0.00
   15    5    0      3.42      0.00
   17    5    0      9.40      0.00
   19    5    0      7.20      0.00
   21    5    0     -0.89      0.00
   23    5    0      7.11      0.00
   25    5    0      1.41      0.00
   27    5    0     -2.00      0.00
    0    6    0    -17.54      0.00
    2    6    0      7.24      0.00
    4    6    0     51.92      0.00
    6    6    0    -25.27      0.00
    8    6    0     12.68      0.00
   10    6    0      8.19      0.00
   12    6    0      5.54      0.00
   14    6    0     -5.98      0.00
   16    6    0      8.50      0.00
   18    6    0      7.61      0.00
   20    6    0      1.27      0.00
   22    6    0      1.42      0.00
   24    6    0      4.79      0.00
   26    6    0     -0.12      0.00
    1    7    0     -5.39      0.00
    3    7    0     52.34      0.00
    5    7    0      9.53      0.00
    7    7    0    -24.46      0.00
    9    7    0      4.79      0.00
   11    7    0      3.65      0.00
   13    7    0    -14.94      0.00
   15    7    0     -2.43      0.00
   17    7    0      5.09      0.00
   19    7    0     -0.33      0.00
   21    7    0     -5.45      0.00
   23    7    0      0.24      0.00
   25    7    0      1.68      0.00
   27    7    0     -2.46      0.00
    0    8    0    -61.02      0.00
    2    8    0     11.19      0.00
    4    8    0     27.90      0.00
    6    8    0    -39.17      0.00
    8    8    0    -11.41      0.00
   10    8    0     10.11      0.00
   12    8    0    -13.97      0.00
   14    8    0    -12.53      0.00
   16    8    0      2.15      0.00
   18    8    0     -0.94      0.00
   20    8    0     -5.94      0.00
   22    8    0     -3.16      0.00
   24    8    0     -0.53      0.00
   26    8    0      0.41      0.00
    1    9    0    -47.23      0.00
    3    9    0     37.53      0.00
    5    9    0    -18.36      0.00
    7    9    0    -25.07      0.00
    9    9    0      4.96      0.00
   11    9    0      6.29      0.00
   13    9    0    -19.98      0.00
   15    9    0     -1.91      0.00
   17    9    0      1.30      0.00
   19    9    0     -0.04      0.00
   21    9    0     -2.35      0.00
   23    9    0     -2.80      0.00
   25    9    0      2.65      0.00
    0   10    0    -98.43      0.00
    2   10    0     36.30      0.00
    4   10    0      8.83      0.00
    6   10    0    -27.10      0.00
    8   10    0     -6.90      0.00
   10   10    0     22.80      0.00
   12   10    0    -14.57      0.00
   14   10    0     -4.29      0.00
   16   10    0      2.03      0.00
   18   10    0      3.25      0.00
   20   10    0     -1.62      0.00
   22   10    0     -1.61      0.00
   24   10    0     -3.41      0.00
   26   10    0      2.69      0.00
    1   11    0    -38.65      0.00
    3   11    0     47.96      0.00
    5   11    0    -25.95      0.00
    7   11    0     -0.55      0.00
    9   11    0      8.00      0.00
   11   11    0     14.49      0.00
   13   11    0     -7.99      0.00
   15   11    0      5.05      0.00
   17   11    0      0.35      0.00
   19   11    0      3.36      0.00
   21   11    0     -1.05      0.00
   23   11    0     -5.11      0.00
   25   11    0     -0.04      0.00
    0   12    0    -80.80      0.00
    2   12    0     55.83      0.00
    4   12    0    -10.60      0.00
    6   12    0      8.92      0.00
    8   12    0     -4.25      0.00
   10   12    0     26.71      0.00
   12   12    0     -8.03      0.00
   14   12    0      8.09      0.00
   16   12    0     -0.51      0.00
   18   12    0      5.73      0.00
   20   12    0      1.98      0.00
   22   12    0      2.25      0.00
   24   12    0     -2.98      0.00
    1   13    0    -10.47      0.00
    3   13    0     25.65      0.00
    5   13    0    -14.65      0.00
    7   13    0     14.35      0.00
    9   13    0     -1.65      0.00
   11   13    0      7.26      0.00
   13   13    0     -3.28      0.00
   15   13    0      6.74      0.00
   17   13    0     -1.78      0.00
   19   13    0      6.17      0.00
   21   13    0      4.28      0.00
   23   13    0     -1.55      0.00
    0   14    0    -47.13      0.00
    2   14    0     28.15      0.00
    4   14    0    -38.06      0.00
    6   14    0     17.95      0.00
    8   14    0    -16.97      0.00
   10   14    0     11.78      0.00
   12   14    0    -11.31      0.00
   14   14    0      8.27      0.00
   16   14    0     -4.76      0.00
   18   14    0      0.09      0.00
   20   14    0      0.64      0.00
   22   14    0      0.56      0.00
    1   15    0    -11.72      0.00
    3   15    0    -16.00      0.00
    5   15    0    -18.43      0.00
    7   15    0      3.73      0.00
    9   15    0    -10.40      0.00
   11   15    0     -0.82      0.00
   13   15    0     -4.53      0.00
   15   15    0      2.11      0.00
   17   15    0     -9.79      0.00
   19   15    0     -1.47      0.00
   21   15    0      0.39      0.00
    0   16    0    -25.39      0.00
    2   16    0      4.33      0.00
    4   16    0    -35.45      0.00
    6   16    0     12.65      0.00
    8   16    0    -18.88      0.00
   10   16    0      0.81      0.00
   12   16    0    -10.52      0.00
   14   16    0      3.02      0.00
   16   16    0     -7.79      0.00
   18   16    0     -4.21      0.00
   20   16    0      0.31      0.00
    1   17    0     -3.69      0.00
    3   17    0    -11.47      0.00
    5   17    0     -1.96      0.00
    7   17    0      2.48      0.00
    9   17    0     -9.94      0.00
   11   17    0     -2.24      0.00
   13   17    0     -1.70      0.00
   15   17    0      1.42      0.00
   17   17    0     -5.50      0.00
   19   17    0      1.08      0.00
    0   18    0     -1.63      0.00
    2   18    0      6.85      0.00
    4   18    0     -7.50      0.00
    6   18    0     16.54      0.00
    8   18    0     -9.24      0.00
   10   18    0      1.92      0.00
   12   18    0     -2.33      0.00
   14   18    0      5.41      0.00
   16   18    0     -1.65      0.00
   18   18    0      1.28      0.00
    1   19    0      8.25      0.00
    3   19    0     -2.49      0.00
    5   19    0      8.81      0.00
    7   19    0      0.03      0.00
    9   19    0     -1.27      0.00
   11   19    0      0.66      0.00
   13   19    0      2.32      0.00
   15   19    0      2.21      0.00
    0   20    0      6.66      0.00
    2   20    0      1.21      0.00
    4   20    0     -2.94      0.00
    6   20    0      2.41      0.00
    8   20    0     -2.94      0.00
   10   20    0      6.52      0.00
   12   20    0     -0.46      0.00
    1   21    0      1.60      0.00
    3   21    0     -7.94      0.00
    5   21    0     -1.28      0.00
    7   21    0     -8.34      0.00
    9   21    0      8.84      0.00
   11   21    0      2.05      0.00
    0   22    0     -0.84      0.00
    2   22    0     -4.75      0.00
    4   22    0     -3.05      0.00
    6   22    0    -13.52      0.00
    8   22    0      0.85      0.00
    1   23    0     -0.99      0.00
    3   23    0     -1.75      0.00
    5   23    0     -3.09      0.00
    1    1    1    -69.48      0.00
    3    1    1   -136.05      0.00
    5    1    1    -59.79      0.00
    7    1    1    -41.56      0.00
    9    1    1    -39.72      0.00
   11    1    1    -35.42      0.00
   13    1    1    -16.86      0.00
   15    1    1    -23.03      0.00
   17    1    1    -15.61      0.00
   19    1    1     -9.69      0.00
   21    1    1     -8.30      0.00
   23    1    1     -3.88      0.00
   25    1    1     -4.92      0.00
   27    1    1     -3.09      0.00
    0    2    1     58.53      0.00
    2    2    1   -169.54      0.00
    4    2    1    -79.24      0.00
    6    2    1    -43.00      0.00
    8    2    1    -25.08      0.00
   10    2    1    -60.08      0.00
   12    2    1    -13.09      0.00
   14    2    1    -22.85      0.00
   16    2    1    -19.43      0.00
   18    2    1    -11.38      0.00
   20    2    1     -4.72      0.00
   22    2    1     -5.34      0.00
   24    2    1     -0.57      0.00
   26    2    1     -3.00      0.00
   28    2    1     -0.35      0.00
    1    3    1     19.93      0.00
    3    3    1   -101.71      0.00
    5    3    1    -10.04      0.00
    7    3    1      0.45      0.00
    9    3    1    -20.56      0.00
   11    3    1    -28.34      0.00
   13    3    1      7.82      0.00
   15    3    1    -10.71      0.00
   17    3    1     -4.21      0.00
   19    3    1      1.16      0.00
   21    3    1     -0.42      0.00
   23    3    1      5.67      0.00
   25    3    1     -0.45      0.00
   27    3    1      2.64      0.00
    0    4    1    158.22      0.00
    2    4    1    -69.28      0.00
    4    4    1     14.38      0.00
    6    4    1      2.43      0.00
    8    4    1     25.21      0.00
   10    4    1    -40.28      0.00
   12    4    1     20.61      0.00
   14    4    1      1.57      0.00
   16    4    1     -0.61      0.00
   18    4    1      0.56      0.00
   20    4    1      6.08      0.00
   22    4    1      2.38      0.00
   24    4    1      5.57      0.00
   26    4    1      1.72      0.00
   28    4    1      2.41      0.00
    1    5    1     80.44      0.00
    3    5    1     15.09      0.00
    5    5    1     16.59      0.00
    7    5    1     17.08      0.00
    9    5    1     -7.54      0.00
   11    5    1    -19.32      0.00
   13    5    1     15.71      0.00
   15    5    1     -6.33      0.00
   17    5    1     -3.65      0.00
   19    5    1     -0.27      0.00
   21    5    1     -1.83      0.00
   23    5    1      6.69      0.00
   25    5    1     -0.47      0.00
   27    5    1      3.87      0.00
    0    6    1    139.06      0.00
    2    6    1      5.46      0.00
    4    6    1     44.98      0.00
    6    6    1    -13.40      0.00
    8    6    1     14.23      0.00
   10    6    1    -44.30      0.00
   12    6    1     14.40      0.00
   14    6    1     -8.27      0.00
   16    6    1     -9.63      0.00
   18    6    1     -8.73      0.00
   20    6    1     -3.98      0.00
   22    6    1     -3.55      0.00
   24    6    1      2.55      0.00
   26    6    1      0.54      0.00
    1    7    1     31.18      0.00
    3    7    1     11.06      0.00
    5    7    1     -7.88      0.00
    7    7    1     -9.46      0.00
    9    7    1    -12.37      0.00
   11    7    1    -14.45      0.00
   13    7    1      7.43      0.00
   15    7    1    -12.48      0.00
   17    7    1     -6.43      0.00
   19    7    1     -6.35      0.00
   21    7    1     -7.50      0.00
   23    7    1      3.78      0.00
   25    7    1     -1.15      0.00
   27    7    1      0.76      0.00
    0    8    1     53.30      0.00
    2    8    1    -34.15      0.00
    4    8    1     26.55      0.00
    6    8    1    -22.66      0.00
    8    8    1     13.60      0.00
   10    8    1    -23.24      0.00
   12    8    1     16.47      0.00
   14    8    1     -8.94      0.00
   16    8    1     -1.71      0.00
   18    8    1     -1.61      0.00
   20    8    1     -1.19      0.00
   22    8    1     -0.75      0.00
   24    8    1      3.53      0.00
   26    8    1     -0.39      0.00
    1    9    1      4.99      0.00
    3    9    1      9.00      0.00
    5    9    1     14.30      0.00
    7    9    1     -2.27      0.00
    9    9    1      7.46      0.00
   11    9    1      1.43      0.00
   13    9    1      3.49      0.00
   15    9    1     -3.80      0.00
   17    9    1      7.02      0.00
   19    9    1      1.29      0.00
   21    9    1     -1.63      0.00
   23    9    1      3.45      0.00
   25    9    1     -0.56      0.00
    0   10    1     28.16      0.00
    2   10    1    -25.33      0.00
    4   10    1     44.81      0.00
    6   10    1    -17.40      0.00
    8   10    1     21.07      0.00
   10   10    1     -2.16      0.00
   12   10    1     13.40      0.00
   14   10    1     -6.76      0.00
   16   10    1      8.93      0.00
   18   10    1      3.04      0.00
   20   10    1      0.56      0.00
   22   10    1     -0.75      0.00
   24   10    1      0.76      0.00
    1   11    1     -9.49      0.00
    3   11    1     21.27      0.00
    5   11    1      6.52      0.00
    7   11    1     -7.03      0.00
    9   11    1     12.23      0.00
   11   11    1      8.40      0.00
   13   11    1     -1.62      0.00
   15   11    1      0.97      0.00
   17   11    1      8.47      0.00
   19   11    1      1.26      0.00
   21   11    1     -0.59      0.00
   23   11    1      1.57      0.00
   25   11    1      0.53      0.00
    0   12    1     -9.06      0.00
    2   12    1     -8.58      0.00
    4   12    1     28.75      0.00
    6   12    1    -29.91      0.00
    8   12    1      7.37      0.00
   10   12    1      0.24      0.00
   12   12    1      2.07      0.00
   14   12    1     -7.39      0.00
   16   12    1      6.62      0.00
   18   12    1      2.60      0.00
   20   12    1     -0.33      0.00
   22   12    1      0.20      0.00
   24   12    1      1.17      0.00
    1   13    1    -25.54      0.00
    3   13    1     13.56      0.00
    5   13    1    -19.21      0.00
    7   13    1    -14.91      0.00
    9   13    1     -3.09      0.00
   11   13    1      0.22      0.00
   13   13    1     -8.66      0.00
   15   13    1     -2.14      0.00
   17   13    1      1.67      0.00
   19   13    1     -1.39      0.00
   21   13    1     -3.38      0.00
   23   13    1     -0.27      0.00
    0   14    1    -36.12      0.00
    2   14    1     -6.47      0.00
    4   14    1     -2.86      0.00
    6   14    1    -21.72      0.00
    8   14    1     -5.49      0.00
   10   14    1     -1.20      0.00
   12   14    1     -7.62      0.00
   14   14    1     -6.19      0.00
   16   14    1     -2.31      0.00
   18   14    1     -1.83      0.00
   20   14    1     -4.62      0.00
   22   14    1     -0.86      0.00
    1   15    1    -16.47      0.00
    3   15    1      6.89      0.00
    5   15    1    -14.04      0.00
    7   15    1     -2.60      0.00
    9   15    1     -4.59      0.00
   11   15    1     -2.89      0.00
   13   15    1     -8.58      0.00
   15   15    1     -1.08      0.00
   17   15    1     -3.48      0.00
   19   15    1     -1.65      0.00
   21   15    1     -1.66      0.00
    0   16    1    -14.12      0.00
    2   16    1     12.34      0.00
    4   16    1     -3.70      0.00
    6   16    1      3.10      0.00
    8   16    1     -3.07      0.00
   10   16    1      3.60      0.00
   12   16    1     -7.43      0.00
   14   16    1      2.47      0.00
   16   16    1     -0.53      0.00
   18   16    1     -0.64      0.00
   20   16    1     -1.42      0.00
    1   17    1      5.81      0.00
    3   17    1     12.81      0.00
    5   17    1     -0.57      0.00
    7   17    1      8.39      0.00
    9   17    1      1.46      0.00
   11   17    1      2.25      0.00
   13   17    1     -0.35      0.00
   15   17    1      7.61      0.00
   17   17    1     -1.97      0.00
   19   17    1      0.72      0.00
    0   18    1     -0.48      0.00
    2   18    1     17.10      0.00
    4   18    1     -3.25      0.00
    6   18    1     11.64      0.00
    8   18    1     -2.18      0.00
   10   18    1      5.81      0.00
   12   18    1     -2.70      0.00
   14   18    1      7.18      0.00
   16   18    1      0.75      0.00
   18   18    1      0.37      0.00
    1   19    1      2.68      0.00
    3   19    1      3.48      0.00
    5   19    1     -1.41      0.00
    7   19    1      6.05      0.00
    9   19    1     -2.10      0.00
   11   19    1      1.79      0.00
   13   19    1     -0.42      0.00
   15   19    1      4.57      0.00
    0   20    1     -5.20      0.00
    2   20    1      4.09      0.00
    4   20    1     -9.98      0.00
    6   20    1     11.03      0.00
    8   20    1     -5.70      0.00
   10   20    1      4.38      0.00
   12   20    1     -2.27      0.00
    1   21    1     -0.38      0.00
    3   21    1     -3.72      0.00
    5   21    1     -0.76      0.00
    7   21    1      2.48      0.00
    9   21    1     -2.37      0.00
   11   21    1      0.94      0.00
    0   22    1      0.49      0.00
    2   22    1      4.04      0.00
    4   22    1     -6.64      0.00
    6   22    1      7.54      0.00
    8   22    1     -5.51      0.00
    1   23    1      3.77      0.00
    3   23    1      1.05      0.00
    5   23    1      1.94      0.00
    0    0    2   -220.39      0.00
    2    0    2      9.61      0.00
    4    0    2   -120.63      0.00
    6    0    2    -31.70      0.00
    8    0    2    -60.25      0.00
   10    0    2     -1.12      0.00
   12    0    2    -57.17      0.00
   14    0    2    -20.99      0.00
   16    0    2    -19.94      0.00
   18    0    2     -5.37      0.00
   20    0    2    -20.69      0.00
   22    0    2     -6.42      0.00
   24    0    2     -6.42      0.00
   26    0    2     -1.66      0.00
    1    1    2    -74.79      0.00
    3    1    2    -21.22      0.00
    5    1    2    -58.55      0.00
    7    1    2    -18.19      0.00
    9    1    2    -17.53      0.00
   11    1    2    -13.55      0.00
   13    1    2    -28.11      0.00
   15    1    2    -12.42      0.00
   17    1    2     -4.24      0.00
   19    1    2     -8.84      0.00
   21    1    2     -8.10      0.00
   23    1    2     -5.39      0.00
   25    1    2     -0.39      0.00
   27    1    2     -2.29      0.00
    0    2    2    -97.87      0.00
    2    2    2     73.22      0.00
    4    2    2    -43.03      0.00
    6    2    2     25.14      0.00
    8    2    2    -12.65      0.00
   10    2    2     31.59      0.00
   12    2    2    -16.59      0.00
   14    2    2      6.68      0.00
   16    2    2     -0.61      0.00
   18    2    2      9.37      0.00
   20    2    2     -6.27      0.00
   22    2    2      1.98      0.00
   24    2    2      1.62      0.00
   26    2    2      2.25      0.00
   28    2    2     -1.04      0.00
    1    3    2     16.32      0.00
    3    3    2     26.41      0.00
    5    3    2      2.51      0.00
    7    3    2     21.02      0.00
    9    3    2      9.29      0.00
   11    3    2     14.40      0.00
   13    3    2      4.06      0.00
   15    3    2      7.43      0.00
   17    3    2      6.97      0.00
   19    3    2      3.32      0.00
   21    3    2      1.08      0.00
   23    3    2      1.64      0.00
   25    3    2      4.16      0.00
   27    3    2      0.51      0.00
    0    4    2    -15.77      0.00
    2    4    2     52.19      0.00
    4    4    2    -18.18      0.00
    6    4    2     25.48      0.00
    8    4    2     -7.20      0.00
   10    4    2     13.46      0.00
   12    4    2     -8.74      0.00
   14    4    2      7.27      0.00
   16    4    2     -2.39      0.00
   18    4    2      3.39      0.00
   20    4    2     -4.35      0.00
   22    4    2     -0.73      0.00
   24    4    2      0.24      0.00
   26    4    2     -1.40      0.00
    1    5    2     15.00      0.00
    3    5    2     -2.08      0.00
    5    5    2     -4.55      0.00
    7    5    2      8.73      0.00
    9    5    2     -8.43      0.00
   11    5    2     -9.75      0.00
   13    5    2     -6.02      0.00
   15    5    2     -2.17      0.00
   17    5    2     -5.84      0.00
   19    5    2     -4.72      0.00
   21    5    2     -2.50      0.00
   23    5    2     -3.29      0.00
   25    5    2     -3.31      0.00
   27    5    2     -3.59      0.00
    0    6    2      2.15      0.00
    2    6    2     -0.58      0.00
    4    6    2    -28.57      0.00
    6    6    2      8.24      0.00
    8    6    2     -4.99      0.00
   10    6    2     -8.82      0.00
   12    6    2    -11.55      0.00
   14    6    2      2.03      0.00
   16    6    2     -5.82      0.00
   18    6    2     -3.01      0.00
   20    6    2     -1.58      0.00
   22    6    2      0.28      0.00
   24    6    2     -1.22      0.00
   26    6    2     -3.55      0.00
    1    7    2      8.73      0.00
    3    7    2    -23.80      0.00
    5    7    2     -8.86      0.00
    7    7    2     11.45      0.00
    9    7    2     -1.28      0.00
   11    7    2     -6.99      0.00
   13    7    2      5.53      0.00
   15    7    2      4.05      0.00
   17    7    2     -1.28      0.00
   19    7    2      0.71      0.00
   21    7    2      4.64      0.00
   23    7    2      2.58      0.00
   25    7    2     -0.81      0.00
   27    7    2     -1.23      0.00
    0    8    2     43.81      0.00
    2    8    2     -3.79      0.00
    4    8    2    -10.71      0.00
    6    8    2     17.67      0.00
    8    8    2     13.05      0.00
   10    8    2     -3.82      0.00
   12    8    2      8.35      0.00
   14    8    2      9.07      0.00
   16    8    2      0.60      0.00
   18    8    2      1.55      0.00
   20    8    2      4.33      0.00
   22    8    2      3.43      0.00
   24    8    2      1.33      0.00
   26    8    2     -0.56      0.00
    1    9    2     29.34      0.00
    3    9    2    -12.11      0.00
    5    9    2     12.55      0.00
    7    9    2     16.06      0.00
    9    9    2      4.59      0.00
   11    9    2     -0.39      0.00
   13    9    2     10.25      0.00
   15    9    2      1.35      0.00
   17    9    2      0.65      0.00
   19    9    2      1.89      0.00
   21    9    2      2.56      0.00
   23    9    2      1.71      0.00
   25    9    2     -0.34      0.00
    0   10    2     48.67      0.00
    2   10    2    -19.43      0.00
    4   10    2      5.22      0.00
    6   10    2      7.46      0.00
    8   10    2      8.89      0.00
   10   10    2    -10.99      0.00
   12   10    2      9.91      0.00
   14   10    2     -0.78      0.00
   16   10    2      0.64      0.00
   18   10    2      0.33      0.00
   20   10    2      3.30      0.00
   22   10    2      0.01      0.00
   24   10    2      0.03      0.00
    1   11    2      9.00      0.00
    3   11    2    -15.46      0.00
    5   11    2      9.91      0.00
    7   11    2     -5.31      0.00
    9   11    2     -2.42      0.00
   11   11    2     -3.95      0.00
   13   11    2      1.29      0.00
   15   11    2     -3.12      0.00
   17   11    2      1.21      0.00
   19   11    2      0.44      0.00
   21   11    2     -0.17      0.00
   23   11    2      0.30      0.00
   25   11    2      0.30      0.00
    0   12    2     31.66      0.00
    2   12    2    -31.42      0.00
    4   12    2     17.19      0.00
    6   12    2    -15.74      0.00
    8   12    2      4.36      0.00
   10   12    2    -13.10      0.00
   12   12    2      6.49      0.00
   14   12    2     -9.83      0.00
   16   12    2      2.23      0.00
   18   12    2     -3.84      0.00
   20   12    2      1.13      0.00
   22   12    2     -1.79      0.00
   24   12    2      0.31      0.00
    1   13    2     -2.75      0.00
    3   13    2     -4.78      0.00
    5   13    2      5.49      0.00
    7   13    2    -12.06      0.00
    9   13    2      2.04      0.00
   11   13    2      0.42      0.00
   13   13    2     -2.60      0.00
   15   13    2     -3.78      0.00
   17   13    2      0.73      0.00
   19   13    2     -1.62      0.00
   21   13    2     -1.63      0.00
   23   13    2      0.07      0.00
    0   14    2     20.29      0.00
    2   14    2    -21.20      0.00
    4   14    2     26.68      0.00
    6   14    2    -19.01      0.00
    8   14    2     10.99      0.00
   10   14    2     -5.26      0.00
   12   14    2      9.77      0.00
   14   14    2     -9.25      0.00
   16   14    2      5.39      0.00
   18   14    2     -2.62      0.00
   20   14    2      1.26      0.00
   22   14    2     -2.13      0.00
    1   15    2      0.86      0.00
    3   15    2     11.24      0.00
    5   15    2      7.39      0.00
    7   15    2     -3.85      0.00
    9   15    2      5.60      0.00
   11   15    2      5.88      0.00
   13   15    2      0.25      0.00
   15   15    2     -1.11      0.00
   17   15    2      4.00      0.00
   19   15    2      1.70      0.00
   21   15    2     -0.60      0.00
    0   16    2     12.35      0.00
    2   16    2     -5.42      0.00
    4   16    2     26.86      0.00
    6   16    2    -11.29      0.00
    8   16    2     12.52      0.00
   10   16    2     -0.78      0.00
   12   16    2     10.70      0.00
   14   16    2     -5.07      0.00
   16   16    2      7.02      0.00
   18   16    2      2.37      0.00
   20   16    2      3.85      0.00
    1   17    2     -0.40      0.00
    3   17    2     13.52      0.00
    5   17    2      3.39      0.00
    7   17    2     -1.44      0.00
    9   17    2      3.19      0.00
   11   17    2      4.64      0.00
   13   17    2      1.00      0.00
   15   17    2      1.03      0.00
   17   17    2      4.20      0.00
   19   17    2      3.65      0.00
    0   18    2      2.16      0.00
    2   18    2     -2.74      0.00
    4   18    2     13.45      0.00
    6   18    2    -12.89      0.00
    8   18    2      3.64      0.00
   10   18    2     -4.28      0.00
   12   18    2      3.44      0.00
   14   18    2     -2.78      0.00
   16   18    2      3.29      0.00
   18   18    2      0.57      0.00
    1   19    2     -2.69      0.00
    3   19    2      5.64      0.00
    5   19    2     -4.61      0.00
    7   19    2     -4.42      0.00
    9   19    2     -1.96      0.00
   11   19    2     -0.79      0.00
   13   19    2     -0.98      0.00
   15   19    2      1.56      0.00
    0   20    2      1.66      0.00
    2   20    2     -2.07      0.00
    4   20    2      3.80      0.00
    6   20    2     -6.49      0.00
    8   20    2      2.07      0.00
   10   20    2     -2.07      0.00
   12   20    2      0.25      0.00
    1   21    2      0.79      0.00
    3   21    2      2.28      0.00
    5   21    2     -2.31      0.00
    7   21    2      2.36      0.00
    9   21    2      0.05      0.00
   11   21    2      1.02      0.00
    0   22    2      3.41      0.00
    2   22    2      1.64      0.00
    4   22    2     -0.10      0.00
    6   22    2      2.42      0.00
    8   22    2      1.36      0.00
    1   23    2      1.32      0.00
    3   23    2      2.45      0.00
    1    1    3      2.40      0.00
    3    1    3      4.85      0.00
    5    1    3     20.08      0.00
    7    1    3      9.25      0.00
    9    1    3     15.43      0.00
   11    1    3     12.84      0.00
   13    1    3     10.26      0.00
   15    1    3      7.87      0.00
   17    1    3      9.77      0.00
   19    1    3      5.30      0.00
   21    1    3      3.99      0.00
   23    1    3      2.68      0.00
   25    1    3      1.67      0.00
   27    1    3     -0.78      0.00
    0    2    3     -8.92      0.00
    2    2    3     12.56      0.00
    4    2    3      5.48      0.00
    6    2    3     19.04      0.00
    8    2    3     -5.18      0.00
   10    2    3     24.92      0.00
   12    2    3      3.47      0.00
   14    2    3     10.06      0.00
   16    2    3      6.82      0.00
   18    2    3     11.92      0.00
   20    2    3      0.07      0.00
   22    2    3      4.52      0.00
   24    2    3      2.82      0.00
   26    2    3      2.19      0.00
   28    2    3     -2.44      0.00
    1    3    3     -2.23      0.00
    3    3    3     -6.47      0.00
    5    3    3      8.22      0.00
    7    3    3    -12.41      0.00
    9    3    3      4.41      0.00
   11    3    3      7.59      0.00
   13    3    3      2.33      0.00
   15    3    3     -2.59      0.00
   17    3    3      6.98      0.00
   19    3    3      0.98      0.00
   21    3    3     -3.49      0.00
   23    3    3     -0.11      0.00
   25    3    3      2.55      0.00
   27    3    3     -3.31      0.00
    0    4    3    -29.75      0.00
    2    4    3     13.27      0.00
    4    4    3    -15.87      0.00
    6    4    3      7.81      0.00
    8    4    3    -22.79      0.00
   10    4    3     23.01      0.00
   12    4    3     -7.43      0.00
   14    4    3     -1.73      0.00
   16    4    3     -6.59      0.00
   18    4    3      8.64      0.00
   20    4    3     -9.92      0.00
   22    4    3     -3.51      0.00
   24    4    3      0.38      0.00
   26    4    3     -1.06      0.00
    1    5    3      1.87      0.00
    3    5    3      0.24      0.00
    5    5    3      8.71      0.00
    7    5    3     -6.11      0.00
    9    5    3      5.17      0.00
   11    5    3      7.55      0.00
   13    5    3     -0.29      0.00
   15    5    3     -6.89      0.00
   17    5    3      5.55      0.00
   19    5    3      2.09      0.00
   21    5    3     -5.33      0.00
   23    5    3     -0.06      0.00
   25    5    3      2.56      0.00
   27    5    3     -2.84      0.00
    0    6    3    -16.15      0.00
    2    6    3     29.16      0.00
    4    6    3     -5.65      0.00
    6    6    3     22.02      0.00
    8    6    3    -11.43      0.00
   10    6    3     26.75      0.00
   12    6    3     -3.17      0.00
   14    6    3      8.41      0.00
   16    6    3     -0.88      0.00
   18    6    3     14.77      0.00
   20    6    3     -4.76      0.00
   22    6    3      1.67      0.00
   24    6    3      3.98      0.00
   26    6    3      1.15      0.00
    1    7    3     14.74      0.00
    3    7    3      2.60      0.00
    5    7    3     18.52      0.00
    7    7    3      8.37      0.00
    9    7    3     16.46      0.00
   11    7    3      9.31      0.00
   13    7    3      9.58      0.00
   15    7    3      3.78      0.00
   17    7    3      8.49      0.00
   19    7    3      2.45      0.00
   21    7    3      0.00      0.00
   23    7    3      2.19      0.00
   25    7    3      1.21      0.00
   27    7    3     -0.02      0.00
    0    8    3      4.42      0.00
    2    8    3     21.28      0.00
    4    8    3     -9.56      0.00
    6    8    3     25.91      0.00
    8    8    3     -0.97      0.00
   10    8    3     21.31      0.00
   12    8    3     -6.29      0.00
   14    8    3     10.89      0.00
   16    8    3     -2.82      0.00
   18    8    3      8.09      0.00
   20    8    3     -5.82      0.00
   22    8    3      2.36      0.00
   24    8    3      0.39      0.00
   26    8    3     -0.69      0.00
    1    9    3     15.50      0.00
    3    9    3    -17.74      0.00
    5    9    3      5.23      0.00
    7    9    3      1.05      0.00
    9    9    3      6.61      0.00
   11    9    3     -7.18      0.00
   13    9    3      4.35      0.00
   15    9    3     -0.14      0.00
   17    9    3      2.92      0.00
   19    9    3     -3.61      0.00
   21    9    3      0.20      0.00
   23    9    3     -0.58      0.00
   25    9    3     -1.78      0.00
    0   10    3      6.14      0.00
    2   10    3      2.90      0.00
    4   10    3    -26.78      0.00
    6   10    3     11.34      0.00
    8   10    3     -8.60      0.00
   10   10    3      2.00      0.00
   12   10    3     -8.62      0.00
   14   10    3      8.33      0.00
   16   10    3     -4.19      0.00
   18   10    3      3.12      0.00
   20   10    3     -4.97      0.00
   22   10    3      1.40      0.00
   24   10    3     -1.88      0.00
    1   11    3     10.23      0.00
    3   11    3    -19.42      0.00
    5   11    3      0.63      0.00
    7   11    3      2.20      0.00
    9   11    3      0.50      0.00
   11   11    3    -10.23      0.00
   13   11    3      4.73      0.00
   15   11    3     -2.48      0.00
   17   11    3      0.50      0.00
   19   11    3     -3.05      0.00
   21   11    3      2.12      0.00
   23   11    3      0.48      0.00
    0   12    3      4.20      0.00
    2   12    3      1.31      0.00
    4   12    3    -17.93      0.00
    6   12    3     10.59      0.00
    8   12    3     -1.95      0.00
   10   12    3     -3.24      0.00
   12   12    3     -4.74      0.00
   14   12    3      3.48      0.00
   16   12    3     -4.34      0.00
   18   12    3      1.37      0.00
   20   12    3     -0.29      0.00
   22   12    3      2.89      0.00
   24   12    3     -1.36      0.00
    1   13    3      2.95      0.00
    3   13    3    -13.87      0.00
    5   13    3     -2.43      0.00
    7   13    3      0.42      0.00
    9   13    3      2.13      0.00
   11   13    3     -6.81      0.00
   13   13    3      4.26      0.00
   15   13    3     -1.79      0.00
   17   13    3     -0.64      0.00
   19   13    3     -1.34      0.00
   21   13    3      0.97      0.00
   23   13    3      0.26      0.00
    0   14    3      5.81      0.00
    2   14    3     -1.91      0.00
    4   14    3     -7.96      0.00
    6   14    3     -0.24      0.00
    8   14    3      2.23      0.00
   10   14    3     -1.63      0.00
   12   14    3      0.16      0.00
   14   14    3      2.15      0.00
   16   14    3     -2.27      0.00
   18   14    3     -1.86      0.00
   20   14    3     -0.41      0.00
   22   14    3      0.58      0.00
    1   15    3      4.61      0.00
    3   15    3     -2.12      0.00
    5   15    3      1.04      0.00
    7   15    3     -1.64      0.00
    9   15    3      5.06      0.00
   11   15    3     -2.83      0.00
   13   15    3      3.78      0.00
   15   15    3      0.47      0.00
   17   15    3     -0.63      0.00
   19   15    3      1.12      0.00
   21   15    3      1.19      0.00
    0   16    3      4.46      0.00
    2   16    3     -1.72      0.00
    4   16    3      6.36      0.00
    6   16    3     -3.95      0.00
    8   16    3      5.51      0.00
   10   16    3     -1.67      0.00
   12   16    3      3.39      0.00
   14   16    3      0.31      0.00
   16   16    3      2.56      0.00
   18   16    3      0.02      0.00
   20   16    3      2.84      0.00
    1   17    3     -3.11      0.00
    3   17    3      4.12      0.00
    5   17    3      0.29      0.00
    7   17    3     -3.71      0.00
    9   17    3      1.52      0.00
   11   17    3     -0.84      0.00
   13   17    3     -1.07      0.00
   15   17    3     -0.83      0.00
   17   17    3     -0.79      0.00
    0   18    3     -4.67      0.00
    2   18    3     -3.41      0.00
    4   18    3      7.50      0.00
    6   18    3    -11.18      0.00
    8   18    3      2.02      0.00
   10   18    3     -3.31      0.00
   12   18    3      2.40      0.00
   14   18    3     -7.81      0.00
   16   18    3      1.31      0.00
    1   19    3     -4.44      0.00
    3   19    3      6.49      0.00
    5   19    3     -1.60      0.00
    7   19    3     -3.83      0.00
    9   19    3      2.07      0.00
   11   19    3      5.06      0.00
   13   19    3     -3.53      0.00
   15   19    3     -1.89      0.00
    0   20    3      0.53      0.00
    2   20    3      0.00      0.00
    4   20    3     10.87      0.00
    6   20    3     -6.82      0.00
    8   20    3      4.91      0.00
   10   20    3      2.93      0.00
   12   20    3      6.33      0.00
    1   21    3      1.92      0.00
    3   21    3      5.73      0.00
    5   21    3      2.91      0.00
    7   21    3     -1.76      0.00
    9   21    3      1.61      0.00
   11   21    3      5.23      0.00
    0   22    3      6.53      0.00
    2   22    3     -0.93      0.00
    4   22    3      7.92      0.00
    6   22    3     -2.75      0.00
    8   22    3      1.95      0.00
    0    0    4    -36.92      0.00
    2    0    4      1.48      0.00
    4    0    4    -40.42      0.00
    6    0    4    -16.92      0.00
    8    0    4     36.75      0.00
   10    0    4    -34.36      0.00
   12    0    4      8.99      0.00
   14    0    4      6.64      0.00
   16    0    4     15.49      0.00
   18    0    4    -11.00      0.00
   20    0    4     12.52      0.00
   22    0    4      5.37      0.00
   24    0    4      0.17      0.00
   26    0    4     -1.91      0.00
    1    1    4    -14.49      0.00
    3    1    4      6.07      0.00
    5    1    4    -51.17      0.00
    7    1    4     36.08      0.00
    9    1    4    -17.13      0.00
   11    1    4     -6.10      0.00
   13    1    4     -3.96      0.00
   15    1    4     18.46      0.00
   17    1    4     -4.22      0.00
   19    1    4      1.17      0.00
   21    1    4      9.00      0.00
   23    1    4      2.22      0.00
   25    1    4     -0.98      0.00
   27    1    4      0.45      0.00
    0    2    4     -8.20      0.00
    2    2    4     11.35      0.00
    4    2    4    -15.15      0.00
    6    2    4     -8.96      0.00
    8    2    4     29.05      0.00
   10    2    4    -30.60      0.00
   12    2    4      2.13      0.00
   14    2    4     -0.14      0.00
   16    2    4     10.39      0.00
   18    2    4    -12.73      0.00
   20    2    4      9.28      0.00
   22    2    4      3.43      0.00
   24    2    4     -1.86      0.00
   26    2    4     -2.73      0.00
    1    3    4      0.87      0.00
    3    3    4     16.06      0.00
    5    3    4    -15.13      0.00
    7    3    4     28.22      0.00
    9    3    4     -5.04      0.00
   11    3    4      0.10      0.00
   13    3    4     -6.26      0.00
   15    3    4      9.26      0.00
   17    3    4     -6.35      0.00
   19    3    4     -1.40      0.00
   21    3    4      4.75      0.00
   23    3    4     -1.25      0.00
   25    3    4     -2.71      0.00
   27    3    4     -1.47      0.00
    0    4    4     12.97      0.00
    2    4    4     13.75      0.00
    4    4    4     15.94      0.00
    6    4    4      4.52      0.00
    8    4    4     21.12      0.00
   10    4    4     -5.68      0.00
   12    4    4      7.54      0.00
   14    4    4     -1.77      0.00
   16    4    4      6.96      0.00
   18    4    4     -7.63      0.00
   20    4    4      6.49      0.00
   22    4    4      0.56      0.00
   24    4    4     -0.92      0.00
   26    4    4     -0.63      0.00
    1    5    4     11.93      0.00
    3    5    4     23.25      0.00
    5    5    4      7.16      0.00
    7    5    4     10.39      0.00
    9    5    4     -0.58      0.00
   11    5    4     12.97      0.00
   13    5    4      0.23      0.00
   15    5    4      6.86      0.00
   17    5    4      0.75      0.00
   19    5    4      4.03      0.00
   21    5    4      1.03      0.00
   23    5    4      0.47      0.00
   25    5    4      3.90      0.00
   27    5    4      1.16      0.00
    0    6    4     -0.16      0.00
    2    6    4      3.01      0.00
    4    6    4     15.25      0.00
    6    6    4      2.45      0.00
    8    6    4     -0.24      0.00
   10    6    4      7.56      0.00
   12    6    4     10.85      0.00
   14    6    4     -1.12      0.00
   16    6    4      5.28      0.00
   18    6    4      2.38      0.00
   20    6    4      2.22      0.00
   22    6    4     -2.64      0.00
   24    6    4      3.84      0.00
   26    6    4      2.92      0.00
    1    7    4    -10.46      0.00
    3    7    4      1.99      0.00
    5    7    4     10.53      0.00
    7    7    4     -5.32      0.00
    9    7    4     -3.87      0.00
   11    7    4     11.41      0.00
   13    7    4     -4.60      0.00
   15    7    4     -3.23      0.00
   17    7    4      1.97      0.00
   19    7    4      4.40      0.00
   21    7    4     -5.29      0.00
   23    7    4     -0.24      0.00
   25    7    4      3.73      0.00
    0    8    4    -10.74      0.00
    2    8    4    -13.60      0.00
    4    8    4      6.03      0.00
    6    8    4     -0.03      0.00
    8    8    4    -19.71      0.00
   10    8    4      4.62      0.00
   12    8    4     -3.70      0.00
   14    8    4     -8.65      0.00
   16    8    4     -4.05      0.00
   18    8    4      7.66      0.00
   20    8    4     -3.35      0.00
   22    8    4     -4.09      0.00
   24    8    4      1.54      0.00
   26    8    4      0.08      0.00
    1    9    4     -8.94      0.00
    3    9    4    -14.27      0.00
    5    9    4     13.23      0.00
    7    9    4    -20.58      0.00
    9    9    4     -5.54      0.00
   11    9    4      3.37      0.00
   13    9    4     -5.43      0.00
   15    9    4     -7.89      0.00
   17    9    4      4.05      0.00
   19    9    4      3.42      0.00
   21    9    4     -4.51      0.00
   23    9    4     -0.50      0.00
   25    9    4      0.44      0.00
    0   10    4      3.62      0.00
    2   10    4    -13.58      0.00
    4   10    4      5.59      0.00
    6   10    4      2.61      0.00
    8   10    4    -18.48      0.00
   10   10    4     10.50      0.00
   12   10    4     -4.08      0.00
   14   10    4     -3.02      0.00
   16   10    4     -6.87      0.00
   18   10    4     10.24      0.00
   20   10    4     -4.14      0.00
   22   10    4      0.30      0.00
   24   10    4      1.38      0.00
    1   11    4     -0.04      0.00
    3   11    4    -14.29      0.00
    5   11    4     14.05      0.00
    7   11    4    -17.49      0.00
    9   11    4     -0.68      0.00
   11   11    4     -1.10      0.00
   13   11    4     -2.02      0.00
   15   11    4     -8.39      0.00
   17   11    4      4.85      0.00
   19   11    4      0.41      0.00
   21   11    4     -0.87      0.00
   23   11    4      0.36      0.00
    0   12    4     -1.83      0.00
    2   12    4    -10.94      0.00
    4   12    4     -5.34      0.00
    6   12    4      0.27      0.00
    8   12    4    -15.54      0.00
   10   12    4      3.82      0.00
   12   12    4     -6.90      0.00
   14   12    4     -0.22      0.00
   16   12    4     -7.21      0.00
   18   12    4      6.42      0.00
   20   12    4     -6.64      0.00
   22   12    4     -0.41      0.00
    1   13    4      0.69      0.00
    3   13    4    -10.11      0.00
    5   13    4      5.74      0.00
    7   13    4     -5.52      0.00
    9   13    4      0.60      0.00
   11   13    4     -3.39      0.00
   13   13    4      1.35      0.00
   15   13    4     -6.86      0.00
   17   13    4      2.25      0.00
   19   13    4     -5.53      0.00
   21   13    4     -1.47      0.00
   23   13    4     -0.46      0.00
    0   14    4      5.85      0.00
    2   14    4      7.41      0.00
    4   14    4     -3.12      0.00
    6   14    4     12.13      0.00
    8   14    4     -2.04      0.00
   10   14    4      5.32      0.00
   12   14    4     -3.08      0.00
   14   14    4      5.58      0.00
   16   14    4     -4.74      0.00
   18   14    4      3.93      0.00
   20   14    4     -4.26      0.00
   22   14    4      2.29      0.00
    1   15    4     11.14      0.00
    3   15    4     -1.24      0.00
    5   15    4      7.79      0.00
    7   15    4      5.49      0.00
    9   15    4      5.84      0.00
   11   15    4     -1.99      0.00
   13   15    4      9.10      0.00
   15   15    4      0.18      0.00
   17   15    4      5.13      0.00
   19   15    4     -2.54      0.00
    0   16    4      5.53      0.00
    2   16    4      5.29      0.00
    4   16    4     -6.90      0.00
    6   16    4      9.09      0.00
    8   16    4     -0.36      0.00
   10   16    4      2.10      0.00
   12   16    4     -3.30      0.00
   14   16    4      8.84      0.00
   16   16    4     -3.64      0.00
   18   16    4      1.70      0.00
    1   17    4      2.30      0.00
    3   17    4     -7.96      0.00
    5   17    4     -1.12      0.00
    7   17    4     -1.95      0.00
    9   17    4      1.36      0.00
   11   17    4    -10.62      0.00
   13   17    4      4.15      0.00
   15   17    4     -3.26      0.00
   17   17    4      0.25      0.00
    0   18    4     -2.39      0.00
    2   18    4      0.31      0.00
    4   18    4     -7.67      0.00
    6   18    4      1.38      0.00
    8   18    4      0.35      0.00
   10   18    4     -1.89      0.00
   12   18    4     -5.57      0.00
   14   18    4      4.90      0.00
   16   18    4     -2.09      0.00
    1   19    4      0.50      0.00
    3   19    4      0.12      0.00
    5   19    4      0.00      0.00
    7   19    4      2.19      0.00
    9   19    4      5.68      0.00
   11   19    4     -4.27      0.00
   13   19    4      3.42      0.00
   15   19    4      0.85      0.00
    0   20    4     -4.28      0.00
    2   20    4      3.76      0.00
    4   20    4     -1.85      0.00
    6   20    4     -0.14      0.00
    8   20    4      1.66      0.00
   10   20    4      0.63      0.00
   12   20    4     -2.27      0.00
    1   21    4     -2.95      0.00
    3   21    4      0.20      0.00
    5   21    4     -2.74      0.00
    7   21    4     -3.30      0.00
    9   21    4     -0.03      0.00
    0   22    4     -5.31      0.00
    2   22    4     -1.17      0.00
    4   22    4     -0.62      0.00
    6   22    4     -2.19      0.00
    1    1    5     20.50      0.00
    3    1    5     23.16      0.00
    5    1    5     -1.78      0.00
    7    1    5     20.55      0.00
    9    1    5      7.31      0.00
   11    1    5      1.44      0.00
   13    1    5      2.49      0.00
   15    1    5      6.98      0.00
   17    1    5     -2.08      0.00
   19    1    5     -0.65      0.00
   21    1    5      2.62      0.00
   23    1    5     -1.27      0.00
   25    1    5     -1.59      0.00
   27    1    5      0.31      0.00
    0    2    5     11.02      0.00
    2    2    5     39.34      0.00
    4    2    5     -0.53      0.00
    6    2    5      9.02      0.00
    8    2    5     33.48      0.00
   10    2    5     -2.18      0.00
   12    2    5      2.37      0.00
   14    2    5      7.00      0.00
   16    2    5      5.42      0.00
   18    2    5     -9.81      0.00
   20    2    5      4.24      0.00
   22    2    5      0.85      0.00
   24    2    5     -3.65      0.00
   26    2    5     -1.67      0.00
    1    3    5     17.93      0.00
    3    3    5     24.05      0.00
    5    3    5    -23.99      0.00
    7    3    5     36.24      0.00
    9    3    5      8.52      0.00
   11    3    5     -4.41      0.00
   13    3    5     -1.82      0.00
   15    3    5     13.23      0.00
   17    3    5     -6.97      0.00
   19    3    5     -3.06      0.00
   21    3    5      5.41      0.00
   23    3    5     -1.76      0.00
   25    3    5     -3.59      0.00
   27    3    5      0.10      0.00
    0    4    5     -1.95      0.00
    2    4    5     26.09      0.00
    4    4    5    -20.87      0.00
    6    4    5     -7.41      0.00
    8    4    5     32.55      0.00
   10    4    5    -17.32      0.00
   12    4    5     -6.59      0.00
   14    4    5      4.71      0.00
   16    4    5      9.77      0.00
   18    4    5    -13.83      0.00
   20    4    5      7.87      0.00
   22    4    5      2.18      0.00
   24    4    5     -2.73      0.00
   26    4    5     -3.58      0.00
    1    5    5     -4.98      0.00
    3    5    5      5.30      0.00
    5    5    5    -44.24      0.00
    7    5    5     25.14      0.00
    9    5    5     -5.33      0.00
   11    5    5    -12.07      0.00
   13    5    5     -8.62      0.00
   15    5    5     14.44      0.00
   17    5    5     -8.81      0.00
   19    5    5     -2.70      0.00
   21    5    5      4.25      0.00
   23    5    5     -1.27      0.00
   25    5    5     -2.80      0.00
    0    6    5    -23.30      0.00
    2    6    5      4.15      0.00
    4    6    5    -28.34      0.00
    6    6    5    -17.59      0.00
    8    6    5     21.07      0.00
   10    6    5    -22.11      0.00
   12    6    5     -6.88      0.00
   14    6    5      0.27      0.00
   16    6    5      8.43      0.00
   18    6    5    -17.01      0.00
   20    6    5      6.50      0.00
   22    6    5     -2.51      0.00
   24    6    5     -1.85      0.00
   26    6    5     -3.85      0.00
    1    7    5    -14.56      0.00
    3    7    5      4.95      0.00
    5    7    5    -40.39      0.00
    7    7    5     17.07      0.00
    9    7    5    -14.24      0.00
   11    7    5     -6.84      0.00
   13    7    5     -9.75      0.00
   15    7    5     11.28      0.00
   17    7    5     -9.87      0.00
   19    7    5     -0.52      0.00
   21    7    5      0.22      0.00
   23    7    5     -3.39      0.00
   25    7    5     -1.13      0.00
    0    8    5    -20.79      0.00
    2    8    5      4.98      0.00
    4    8    5    -17.01      0.00
    6    8    5    -10.41      0.00
    8    8    5      9.98      0.00
   10    8    5    -15.63      0.00
   12    8    5     -0.87      0.00
   14    8    5     -3.36      0.00
   16    8    5      6.30      0.00
   18    8    5    -12.03      0.00
   20    8    5      7.47      0.00
   22    8    5     -3.90      0.00
   24    8    5     -0.39      0.00
    1    9    5     -8.50      0.00
    3    9    5      5.14      0.00
    5    9    5    -18.44      0.00
    7    9    5     14.01      0.00
    9    9    5    -10.95      0.00
   11    9    5      4.78      0.00
   13    9    5     -8.60      0.00
   15    9    5      4.63      0.00
   17    9    5     -7.69      0.00
   19    9    5      3.40      0.00
   21    9    5      0.51      0.00
   23    9    5     -0.93      0.00
   25    9    5      1.03      0.00
    0   10    5     -7.42      0.00
    2   10    5     -1.95      0.00
    4   10    5     -7.21      0.00
    6   10    5     -2.08      0.00
    8   10    5     -1.65      0.00
   10   10    5     -6.48      0.00
   12   10    5      1.77      0.00
   14   10    5     -7.93      0.00
   16   10    5      1.60      0.00
   18   10    5     -5.04      0.00
   20   10    5      4.52      0.00
   22   10    5     -2.26      0.00
   24   10    5      0.19      0.00
    1   11    5     -4.93      0.00
    3   11    5     -6.42      0.00
    5   11    5     -2.93      0.00
    7   11    5     -2.68      0.00
    9   11    5    -13.04      0.00
   11   11    5      6.40      0.00
   13   11    5     -9.16      0.00
   15   11    5     -1.56      0.00
   17   11    5     -3.96      0.00
   19   11    5      1.48      0.00
   21   11    5     -4.07      0.00
   23   11    5     -1.73      0.00
    0   12    5      6.31      0.00
    2   12    5     -4.31      0.00
    4   12    5      7.08      0.00
    6   12    5      4.91      0.00
    8   12    5     -5.91      0.00
   10   12    5      2.08      0.00
   12   12    5      4.56      0.00
   14   12    5     -7.81      0.00
   16   12    5      0.28      0.00
   18   12    5      0.29      0.00
   20   12    5     -2.50      0.00
   22   12    5     -3.75      0.00
    1   13    5      9.33      0.00
    3   13    5      6.85      0.00
    5   13    5     19.55      0.00
    7   13    5      4.21      0.00
    9   13    5     -0.36      0.00
   11   13    5     15.09      0.00
   13   13    5     -3.17      0.00
   15   13    5      1.06      0.00
   17   13    5      5.18      0.00
   19   13    5      4.13      0.00
   21   13    5     -3.02      0.00
    0   14    5     11.79      0.00
    2   14    5      3.16      0.00
    4   14    5     15.42      0.00
    6   14    5     11.79      0.00
    8   14    5     -0.71      0.00
   10   14    5     10.23      0.00
   12   14    5      8.28      0.00
   14   14    5     -2.58      0.00
   16   14    5      6.11      0.00
   18   14    5      8.85      0.00
   20   14    5      1.13      0.00
    1   15    5      1.62      0.00
    3   15    5     -1.43      0.00
    5   15    5      9.93      0.00
    7   15    5     -1.23      0.00
    9   15    5     -2.33      0.00
   11   15    5     10.59      0.00
   13   15    5     -4.73      0.00
   15   15    5     -2.13      0.00
   17   15    5      4.54      0.00
   19   15    5      2.71      0.00
    0   16    5      0.98      0.00
    2   16    5     -8.20      0.00
    4   16    5     -2.43      0.00
    6   16    5      0.21      0.00
    8   16    5    -11.11      0.00
   10   16    5      2.08      0.00
   12   16    5     -1.59      0.00
   14   16    5     -6.92      0.00
   16   16    5     -3.22      0.00
   18   16    5      1.09      0.00
    1   17    5     -0.66      0.00
    3   17    5    -10.02      0.00
    5   17    5      2.92      0.00
    7   17    5     -8.18      0.00
    9   17    5     -4.24      0.00
   11   17    5      2.36      0.00
   13   17    5     -0.93      0.00
   15   17    5     -3.68      0.00
   17   17    5      0.81      0.00
    0   18    5      6.72      0.00
    2   18    5     -4.44      0.00
    4   18    5      0.38      0.00
    6   18    5      3.34      0.00
    8   18    5     -5.02      0.00
   10   18    5      4.34      0.00
   12   18    5      2.24      0.00
   14   18    5      3.40      0.00
   16   18    5     -1.35      0.00
    1   19    5      1.74      0.00
    3   19    5     -5.26      0.00
    5   19    5      5.45      0.00
    7   19    5     -4.47      0.00
    9   19    5      1.52      0.00
   11   19    5     -1.19      0.00
   13   19    5      4.29      0.00
    0   20    5     -0.82      0.00
    2   20    5     -5.32      0.00
    4   20    5     -2.96      0.00
    6   20    5     -2.57      0.00
    8   20    5     -3.66      0.00
   10   20    5     -2.33      0.00
   12   20    5     -1.64      0.00
    1   21    5     -2.54      0.00
    3   21    5     -4.49      0.00
    5   21    5     -1.43      0.00
    7   21    5     -3.29      0.00
    9   21    5     -0.86      0.00
    0   22    5     -0.52      0.00
    2   22    5     -0.57      0.00
    4   22    5     -1.91      0.00
    0    0    6     58.38      0.00
    2    0    6    -15.47      0.00
    4    0    6     39.16      0.00
    6    0    6     30.46      0.00
    8    0    6    -11.25      0.00
   10    0    6     21.42      0.00
   12    0    6     15.68      0.00
   14    0    6      2.70      0.00
   16    0    6     -6.50      0.00
   18    0    6     19.90      0.00
   20    0    6     -5.16      0.00
   22    0    6      0.34      0.00
   24    0    6     -0.10      0.00
   26    0    6      2.39      0.00
    1    1    6     19.93      0.00
    3    1    6    -15.12      0.00
    5    1    6     51.85      0.00
    7    1    6    -14.47      0.00
    9    1    6      9.17      0.00
   11    1    6      8.94      0.00
   13    1    6     14.10      0.00
   15    1    6    -12.10      0.00
   17    1    6      9.23      0.00
   19    1    6      2.81      0.00
   21    1    6     -3.25      0.00
   23    1    6     -0.92      0.00
   25    1    6      1.92      0.00
    0    2    6     22.43      0.00
    2    2    6    -30.49      0.00
    4    2    6     14.95      0.00
    6    2    6      7.10      0.00
    8    2    6    -21.90      0.00
   10    2    6      5.86      0.00
   12    2    6      4.86      0.00
   14    2    6     -0.92      0.00
   16    2    6     -9.72      0.00
   18    2    6     11.56      0.00
   20    2    6     -7.76      0.00
   22    2    6     -0.07      0.00
   24    2    6     -1.36      0.00
   26    2    6      4.67      0.00
    1    3    6    -11.67      0.00
    3    3    6    -26.47      0.00
    5    3    6     14.67      0.00
    7    3    6    -27.43      0.00
    9    3    6     -4.75      0.00
   11    3    6     -9.36      0.00
   13    3    6      5.90      0.00
   15    3    6    -10.33      0.00
   17    3    6      4.39      0.00
   19    3    6     -1.34      0.00
   21    3    6     -0.17      0.00
   23    3    6     -1.11      0.00
   25    3    6      0.88      0.00
    0    4    6     -9.36      0.00
    2    4    6    -26.37      0.00
    4    4    6     -4.19      0.00
    6    4    6     -9.31      0.00
    8    4    6    -16.70      0.00
   10    4    6     -6.02      0.00
   12    4    6     -5.43      0.00
   14    4    6     -1.87      0.00
   16    4    6     -6.36      0.00
   18    4    6      3.51      0.00
   20    4    6     -5.76      0.00
   22    4    6      2.75      0.00
   24    4    6     -3.82      0.00
   26    4    6      2.49      0.00
    1    5    6    -12.61      0.00
    3    5    6    -12.21      0.00
    5    5    6     -3.85      0.00
    7    5    6    -12.17      0.00
    9    5    6      1.83      0.00
   11    5    6    -10.52      0.00
   13    5    6      1.33      0.00
   15    5    6     -3.93      0.00
   17    5    6     -0.02      0.00
   19    5    6     -5.73      0.00
   21    5    6      1.13      0.00
   23    5    6     -0.42      0.00
   25    5    6     -1.77      0.00
    0    6    6     -7.76      0.00
    2    6    6     -0.82      0.00
    4    6    6     -4.85      0.00
    6    6    6     -6.47      0.00
    8    6    6      3.85      0.00
   10    6    6     -0.23      0.00
   12    6    6     -3.52      0.00
   14    6    6      1.68      0.00
   16    6    6      2.37      0.00
   18    6    6     -1.41      0.00
   20    6    6     -2.93      0.00
   22    6    6      5.56      0.00
   24    6    6     -0.34      0.00
    1    7    6     -0.64      0.00
    3    7    6     10.64      0.00
    5    7    6    -12.20      0.00
    7    7    6      5.99      0.00
    9    7    6      6.33      0.00
   11    7    6     -5.00      0.00
   13    7    6     -1.46      0.00
   15    7    6      4.69      0.00
   17    7    6     -0.27      0.00
   19    7    6     -4.14      0.00
   21    7    6      2.85      0.00
   23    7    6      3.65      0.00
   25    7    6      2.05      0.00
    0    8    6    -10.37      0.00
    2    8    6     17.49      0.00
    4    8    6     -3.50      0.00
    6    8    6     -4.40      0.00
    8    8    6     10.49      0.00
   10    8    6     -2.13      0.00
   12    8    6     -4.84      0.00
   14    8    6      0.16      0.00
   16    8    6      4.46      0.00
   18    8    6     -7.45      0.00
   20    8    6     -1.82      0.00
   22    8    6      2.79      0.00
   24    8    6      2.05      0.00
    1    9    6     -2.48      0.00
    3    9    6     19.47      0.00
    5    9    6    -20.04      0.00
    7    9    6     10.75      0.00
    9    9    6     -1.01      0.00
   11    9    6     -4.51      0.00
   13    9    6     -3.64      0.00
   15    9    6      7.22      0.00
   17    9    6     -4.34      0.00
   19    9    6     -3.36      0.00
   21    9    6      0.79      0.00
   23    9    6     -0.52      0.00
    0   10    6    -16.09      0.00
    2   10    6     20.14      0.00
    4   10    6     -7.18      0.00
    6   10    6     -3.55      0.00
    8   10    6      7.74      0.00
   10   10    6     -5.63      0.00
   12   10    6     -3.73      0.00
   14   10    6      0.98      0.00
   16   10    6      4.96      0.00
   18   10    6     -8.22      0.00
   20   10    6      2.75      0.00
   22   10    6     -0.94      0.00
   24   10    6     -1.71      0.00
    1   11    6      3.38      0.00
    3   11    6     20.13      0.00
    5   11    6    -11.69      0.00
    7   11    6     17.46      0.00
    9   11    6      1.11      0.00
   11   11    6      0.62      0.00
   13   11    6     -1.89      0.00
   15   11    6      7.67      0.00
   17   11    6     -5.92      0.00
   19   11    6      1.05      0.00
   21   11    6      2.25      0.00
   23   11    6     -2.84      0.00
    0   12    6     -0.05      0.00
    2   12    6     23.65      0.00
    4   12    6      1.67      0.00
    6   12    6      9.85      0.00
    8   12    6     14.52      0.00
   10   12    6      4.11      0.00
   12   12    6      4.95      0.00
   14   12    6      5.39      0.00
   16   12    6      6.86      0.00
   18   12    6     -3.57      0.00
   20   12    6      7.62      0.00
   22   12    6      0.88      0.00
    1   13    6      6.03      0.00
    3   13    6     11.83      0.00
    5   13    6     -3.46      0.00
    7   13    6     13.73      0.00
    9   13    6      1.88      0.00
   11   13    6      7.32      0.00
   13   13    6      1.65      0.00
   15   13    6     10.31      0.00
   17   13    6     -2.51      0.00
   19   13    6      5.89      0.00
   21   13    6      3.76      0.00
    0   14    6     -8.11      0.00
    2   14    6      2.73      0.00
    4   14    6     -6.11      0.00
    6   14    6     -1.29      0.00
    8   14    6     -0.73      0.00
   10   14    6     -2.84      0.00
   12   14    6     -0.12      0.00
   14   14    6     -2.43      0.00
   16   14    6      0.70      0.00
   18   14    6     -3.95      0.00
   20   14    6      2.96      0.00
    1   15    6     -9.14      0.00
    3   15    6     -4.41      0.00
    5   15    6    -10.25      0.00
    7   15    6     -2.57      0.00
    9   15    6    -10.93      0.00
   11   15    6      0.29      0.00
   13   15    6    -10.28      0.00
   15   15    6     -0.88      0.00
   17   15    6     -7.13      0.00
   19   15    6      0.73      0.00
    0   16    6     -7.42      0.00
    2   16    6     -4.21      0.00
    4   16    6     -5.90      0.00
    6   16    6     -5.08      0.00
    8   16    6     -6.04      0.00
   10   16    6     -2.20      0.00
   12   16    6     -1.01      0.00
   14   16    6     -6.20      0.00
   16   16    6      0.49      0.00
   18   16    6     -0.66      0.00
    1   17    6     -0.19      0.00
    3   17    6     -0.22      0.00
    5   17    6     -3.33      0.00
    7   17    6      0.50      0.00
    9   17    6     -3.62      0.00
   11   17    6      6.95      0.00
   13   17    6     -5.76      0.00
   15   17    6      1.96      0.00
   17   17    6      0.36      0.00
    0   18    6      4.73      0.00
    2   18    6     -0.70      0.00
    4   18    6     -0.44      0.00
    6   18    6     -0.89      0.00
    8   18    6     -3.05      0.00
   10   18    6      2.54      0.00
   12   18    6     -0.74      0.00
   14   18    6     -5.01      0.00
    1   19    6      0.43      0.00
    3   19    6     -3.57      0.00
    5   19    6     -2.25      0.00
    7   19    6     -4.81      0.00
    9   19    6     -3.38      0.00
   11   19    6      0.10      0.00
   13   19    6     -5.17      0.00
    0   20    6      3.02      0.00
    2   20    6     -4.72      0.00
    4   20    6      0.05      0.00
    6   20    6     -3.15      0.00
    8   20    6     -4.35      0.00
   10   20    6      0.02      0.00
    1   21    6      0.40      0.00
    3   21    6     -0.09      0.00
    5   21    6      2.87      0.00
    7   21    6     -2.67      0.00
    1    1    7     -9.11      0.00
    3    1    7    -20.46      0.00
    5    1    7     -3.85      0.00
    7    1    7    -10.43      0.00
    9    1    7     -9.84      0.00
   11    1    7     -3.75      0.00
   13    1    7     -4.55      0.00
   15    1    7     -6.68      0.00
   17    1    7     -0.39      0.00
   19    1    7     -2.41      0.00
   21    1    7     -2.60      0.00
   23    1    7     -0.80      0.00
   25    1    7      1.59      0.00
    0    2    7      3.28      0.00
    2    2    7    -28.46      0.00
    4    2    7    -11.86      0.00
    6    2    7     -3.87      0.00
    8    2    7    -16.88      0.00
   10    2    7     -7.88      0.00
   12    2    7     -2.78      0.00
   14    2    7     -7.99      0.00
   16    2    7     -5.55      0.00
   18    2    7      4.70      0.00
   20    2    7     -3.32      0.00
   22    2    7     -1.49      0.00
   24    2    7      1.48      0.00
   26    2    7      2.33      0.00
    1    3    7      0.23      0.00
    3    3    7    -27.16      0.00
    5    3    7     10.36      0.00
    7    3    7     -9.97      0.00
    9    3    7     -9.27      0.00
   11    3    7     -2.01      0.00
   13    3    7     -0.53      0.00
   15    3    7    -10.46      0.00
   17    3    7      4.12      0.00
   19    3    7     -0.82      0.00
   21    3    7     -2.37      0.00
   23    3    7     -1.55      0.00
   25    3    7      1.69      0.00
    0    4    7     27.51      0.00
    2    4    7    -18.73      0.00
    4    4    7      4.78      0.00
    6    4    7     10.27      0.00
    8    4    7     -6.52      0.00
   10    4    7     -0.46      0.00
   12    4    7      6.80      0.00
   14    4    7     -2.38      0.00
   16    4    7     -5.76      0.00
   18    4    7      7.19      0.00
   20    4    7     -5.03      0.00
   22    4    7     -2.73      0.00
   24    4    7     -0.51      0.00
    1    5    7     15.38      0.00
    3    5    7    -14.18      0.00
    5    5    7     24.45      0.00
    7    5    7      0.04      0.00
    9    5    7      3.77      0.00
   11    5    7      3.41      0.00
   13    5    7     10.45      0.00
   15    5    7     -5.46      0.00
   17    5    7      7.97      0.00
   19    5    7      1.08      0.00
   21    5    7      0.52      0.00
   23    5    7      1.13      0.00
   25    5    7      1.26      0.00
    0    6    7     29.18      0.00
    2    6    7    -11.41      0.00
    4    6    7     10.61      0.00
    6    6    7     11.61      0.00
    8    6    7      0.21      0.00
   10    6    7      1.48      0.00
   12    6    7      7.05      0.00
   14    6    7      0.92      0.00
   16    6    7     -1.76      0.00
   18    6    7      8.41      0.00
   20    6    7     -1.05      0.00
   22    6    7      2.36      0.00
   24    6    7      1.72      0.00
    1    7    7      7.74      0.00
    3    7    7    -11.49      0.00
    5    7    7     14.14      0.00
    7    7    7     -4.18      0.00
    9    7    7      2.13      0.00
   11    7    7     -2.52      0.00
   13    7    7      3.76      0.00
   15    7    7     -5.21      0.00
   17    7    7      2.66      0.00
   19    7    7     -3.57      0.00
   21    7    7     -1.37      0.00
   23    7    7      0.48      0.00
    0    8    7     12.75      0.00
    2    8    7    -11.45      0.00
    4    8    7      3.20      0.00
    6    8    7      0.00      0.00
    8    8    7     -4.06      0.00
   10    8    7     -0.12      0.00
   12    8    7      0.96      0.00
   14    8    7      0.26      0.00
   16    8    7     -0.41      0.00
   18    8    7      0.30      0.00
   20    8    7     -5.34      0.00
   22    8    7     -0.24      0.00
   24    8    7     -1.42      0.00
    1    9    7      2.01      0.00
    3    9    7     -2.55      0.00
    5    9    7      4.35      0.00
    7    9    7     -3.74      0.00
    9    9    7      2.50      0.00
   11    9    7     -1.93      0.00
   13    9    7      2.37      0.00
   15    9    7      3.14      0.00
   17    9    7      3.31      0.00
   19    9    7     -3.63      0.00
   21    9    7      0.37      0.00
   23    9    7      0.71      0.00
    0   10    7      7.82      0.00
    2   10    7      1.76      0.00
    4   10    7      7.61      0.00
    6   10    7      3.65      0.00
    8   10    7      2.92      0.00
   10   10    7      3.84      0.00
   12   10    7     -1.02      0.00
   14   10    7      3.85      0.00
   16   10    7      4.27      0.00
   18   10    7      0.15      0.00
   20   10    7     -2.62      0.00
   22   10    7      2.60      0.00
    1   11    7      5.26      0.00
    3   11    7     10.24      0.00
    5   11    7      3.95      0.00
    7   11    7      6.58      0.00
    9   11    7      8.95      0.00
   11   11    7      0.02      0.00
   13   11    7      3.33      0.00
   15   11    7      5.33      0.00
   17   11    7      3.07      0.00
   19   11    7     -2.72      0.00
   21   11    7      3.39      0.00
    0   12    7     -1.36      0.00
    2   12    7      5.71      0.00
    4   12    7      0.99      0.00
    6   12    7      1.43      0.00
    8   12    7      4.37      0.00
   10   12    7      3.51      0.00
   12   12    7     -2.41      0.00
   14   12    7      3.00      0.00
   16   12    7      1.97      0.00
   18   12    7     -0.82      0.00
   20   12    7      0.39      0.00
    1   13    7     -6.79      0.00
    3   13    7      1.38      0.00
    5   13    7     -9.76      0.00
    7   13    7     -1.81      0.00
    9   13    7     -0.63      0.00
   11   13    7     -7.91      0.00
   13   13    7     -4.42      0.00
   15   13    7     -3.35      0.00
   17   13    7     -4.03      0.00
   19   13    7     -4.61      0.00
    0   14    7    -15.55      0.00
    2   14    7      0.47      0.00
    4   14    7     -8.43      0.00
    6   14    7     -5.53      0.00
    8   14    7     -4.58      0.00
   10   14    7     -4.84      0.00
   12   14    7     -8.82      0.00
   14   14    7     -4.22      0.00
   16   14    7     -5.32      0.00
   18   14    7     -5.62      0.00
    1   15    7     -6.26      0.00
    3   15    7      3.81      0.00
    5   15    7     -6.74      0.00
    7   15    7     -0.49      0.00
    9   15    7     -1.72      0.00
   11   15    7     -2.89      0.00
   13   15    7     -1.77      0.00
   15   15    7      0.14      0.00
   17   15    7     -2.40      0.00
    0   16    7     -8.87      0.00
    2   16    7      8.10      0.00
    4   16    7     -0.51      0.00
    6   16    7      1.33      0.00
    8   16    7      0.52      0.00
   10   16    7      2.45      0.00
   12   16    7      0.51      0.00
   14   16    7      2.25      0.00
   16   16    7     -0.14      0.00
    1   17    7     -0.38      0.00
    3   17    7      7.82      0.00
    5   17    7     -2.15      0.00
    7   17    7      3.54      0.00
    9   17    7     -0.06      0.00
   11   17    7      3.56      0.00
   13   17    7     -0.60      0.00
   15   17    7     -0.23      0.00
    0   18    7     -6.56      0.00
    2   18    7      5.94      0.00
    4   18    7     -1.44      0.00
    6   18    7     -0.15      0.00
    8   18    7     -0.85      0.00
   10   18    7      2.51      0.00
   12   18    7      1.21      0.00
   14   18    7     -1.27      0.00
    1   19    7     -2.35      0.00
    3   19    7      3.22      0.00
    5   19    7     -4.89      0.00
    7   19    7      1.63      0.00
    9   19    7     -0.95      0.00
   11   19    7      5.01      0.00
    0   20    7     -4.45      0.00
    2   20    7      3.54      0.00
    4   20    7     -1.53      0.00
    6   20    7      0.53      0.00
    8   20    7     -0.14      0.00
    1   21    7     -0.73      0.00
    3   21    7      2.26      0.00
    5   21    7     -1.86      0.00
    0    0    8    -25.76      0.00
    2    0    8      1.11      0.00
    4    0    8     -8.31      0.00
    6    0    8    -13.68      0.00
    8    0    8     -8.20      0.00
   10    0    8     -3.39      0.00
   12    0    8    -11.90      0.00
   14    0    8      0.44      0.00
   16    0    8     -1.10      0.00
   18    0    8     -7.04      0.00
   20    0    8     -2.62      0.00
   22    0    8     -0.27      0.00
   24    0    8     -1.53      0.00
    1    1    8    -12.21      0.00
    3    1    8      4.74      0.00
    5    1    8    -11.37      0.00
    7    1    8     -8.04      0.00
    9    1    8     -4.95      0.00
   11    1    8     -4.39      0.00
   13    1    8     -7.65      0.00
   15    1    8      2.93      0.00
   17    1    8     -6.50      0.00
   19    1    8      1.11      0.00
   21    1    8     -3.36      0.00
   23    1    8      3.09      0.00
   25    1    8     -2.06      0.00
    0    2    8    -14.64      0.00
    2    2    8      7.97      0.00
    4    2    8      0.42      0.00
    6    2    8     -3.63      0.00
    8    2    8     -2.20      0.00
   10    2    8      3.24      0.00
   12    2    8     -6.08      0.00
   14    2    8      1.84      0.00
   16    2    8     -0.33      0.00
   18    2    8     -2.94      0.00
   20    2    8      1.00      0.00
   22    2    8      3.42      0.00
   24    2    8     -0.09      0.00
    1    3    8     -0.09      0.00
    3    3    8     10.58      0.00
    5    3    8      2.86      0.00
    7    3    8      3.09      0.00
    9    3    8      3.54      0.00
   11    3    8      7.48      0.00
   13    3    8     -0.08      0.00
   15    3    8      4.05      0.00
   17    3    8     -3.05      0.00
   19    3    8      2.09      0.00
   21    3    8     -0.03      0.00
   23    3    8      2.53      0.00
   25    3    8     -1.08      0.00
    0    4    8     -1.00      0.00
    2    4    8      8.49      0.00
    4    4    8      6.78      0.00
    6    4    8      5.44      0.00
    8    4    8      3.14      0.00
   10    4    8      7.29      0.00
   12    4    8      2.02      0.00
   14    4    8      6.30      0.00
   16    4    8      0.07      0.00
   18    4    8      1.86      0.00
   20    4    8      1.92      0.00
   22    4    8      4.22      0.00
   24    4    8     -0.53      0.00
    1    5    8      1.14      0.00
    3    5    8      0.93      0.00
    5    5    8      5.11      0.00
    7    5    8      0.53      0.00
    9    5    8     -1.16      0.00
   11    5    8      0.73      0.00
   13    5    8      1.55      0.00
   15    5    8      0.41      0.00
   17    5    8      0.78      0.00
   19    5    8      2.97      0.00
   21    5    8      2.57      0.00
   23    5    8      0.82      0.00
    0    6    8     -1.62      0.00
    2    6    8     -7.29      0.00
    4    6    8     -2.21      0.00
    6    6    8     -2.35      0.00
    8    6    8     -2.87      0.00
   10    6    8     -5.40      0.00
   12    6    8     -3.09      0.00
   14    6    8      0.96      0.00
   16    6    8     -6.28      0.00
   18    6    8      0.90      0.00
   20    6    8     -1.90      0.00
   22    6    8     -0.46      0.00
   24    6    8     -4.41      0.00
    1    7    8     -2.29      0.00
    3    7    8    -10.50      0.00
    5    7    8      0.90      0.00
    7    7    8     -4.58      0.00
    9    7    8     -2.84      0.00
   11    7    8     -3.95      0.00
   13    7    8      2.62      0.00
   15    7    8     -6.40      0.00
   17    7    8     -1.24      0.00
   19    7    8     -1.93      0.00
   21    7    8     -0.79      0.00
   23    7    8     -2.40      0.00
    0    8    8      9.23      0.00
    2    8    8     -4.53      0.00
    4    8    8      2.78      0.00
    6    8    8     -0.37      0.00
    8    8    8      2.43      0.00
   10    8    8     -1.59      0.00
   12    8    8      4.20      0.00
   14    8    8      1.69      0.00
   16    8    8     -3.59      0.00
   18    8    8      3.22      0.00
   20    8    8      1.50      0.00
   22    8    8      2.42      0.00
    1    9    8      9.24      0.00
    3    9    8      0.08      0.00
    5    9    8      9.15      0.00
    7    9    8      1.95      0.00
    9    9    8      4.98      0.00
   11    9    8      3.23      0.00
   13    9    8      7.08      0.00
   15    9    8     -2.20      0.00
   17    9    8      3.57      0.00
   19    9    8      1.00      0.00
   21    9    8      3.33      0.00
    0   10    8     14.34      0.00
    2   10    8     -1.55      0.00
    4   10    8      7.83      0.00
    6   10    8      2.04      0.00
    8   10    8      6.01      0.00
   10   10    8      1.90      0.00
   12   10    8      6.04      0.00
   14   10    8      2.11      0.00
   16   10    8      0.32      0.00
   18   10    8      0.81      0.00
   20   10    8      0.49      0.00
   22   10    8      1.96      0.00
    1   11    8      1.71      0.00
    3   11    8     -5.36      0.00
    5   11    8      1.88      0.00
    7   11    8     -2.25      0.00
    9   11    8      2.18      0.00
   11   11    8     -2.53      0.00
   13   11    8      2.74      0.00
   15   11    8     -1.12      0.00
   17   11    8      1.44      0.00
   19   11    8     -2.44      0.00
   21   11    8      2.14      0.00
    0   12    8      3.44      0.00
    2   12    8    -13.00      0.00
    4   12    8     -3.24      0.00
    6   12    8     -7.39      0.00
    8   12    8     -0.70      0.00
   10   12    8     -6.66      0.00
   12   12    8     -3.62      0.00
   14   12    8     -1.49      0.00
   16   12    8     -1.27      0.00
   18   12    8     -2.47      0.00
   20   12    8     -1.40      0.00
    1   13    8     -3.89      0.00
    3   13    8     -8.83      0.00
    5   13    8     -3.86      0.00
    7   13    8     -4.55      0.00
    9   13    8      0.26      0.00
   11   13    8     -8.41      0.00
   13   13    8      0.08      0.00
   15   13    8     -2.06      0.00
   17   13    8     -0.29      0.00
   19   13    8     -3.73      0.00
    0   14    8      3.75      0.00
    2   14    8     -5.47      0.00
    4   14    8     -0.69      0.00
    6   14    8     -2.32      0.00
    8   14    8      3.24      0.00
   10   14    8     -2.14      0.00
   12   14    8      0.41      0.00
   14   14    8      2.51      0.00
   16   14    8      1.95      0.00
   18   14    8      0.86      0.00
    1   15    8      1.77      0.00
    3   15    8      0.67      0.00
    5   15    8      0.80      0.00
    7   15    8      1.05      0.00
    9   15    8      4.52      0.00
   11   15    8     -1.13      0.00
   13   15    8      4.53      0.00
   15   15    8      2.74      0.00
   17   15    8      3.74      0.00
    0   16    8      2.15      0.00
    2   16    8      3.55      0.00
    4   16    8      1.02      0.00
    6   16    8      2.32      0.00
    8   16    8      3.13      0.00
   10   16    8      0.14      0.00
   12   16    8      0.92      0.00
   14   16    8      1.48      0.00
   16   16    8      1.74      0.00
    1   17    8      1.94      0.00
    3   17    8      2.73      0.00
    5   17    8      0.79      0.00
    7   17    8      2.50      0.00
    9   17    8      1.51      0.00
   11   17    8     -1.61      0.00
   13   17    8     -1.07      0.00
    0   18    8     -1.38      0.00
    2   18    8      3.06      0.00
    4   18    8     -2.03      0.00
    6   18    8      2.44      0.00
    8   18    8      1.37      0.00
   10   18    8     -1.02      0.00
   12   18    8     -1.96      0.00
    1   19    8      0.66      0.00
    3   19    8      0.74      0.00
    5   19    8     -0.71      0.00
    7   19    8      2.65      0.00
    9   19    8     -0.25      0.00
    0   20    8     -0.49      0.00
    2   20    8      2.56      0.00
    4   20    8     -1.01      0.00
    6   20    8      2.22      0.00
    1    1    9      0.74      0.00
    3    1    9     -2.12      0.00
    5    1    9      1.24      0.00
    7    1    9      1.20      0.00
    9    1    9      1.82      0.00
   11    1    9     -0.92      0.00
   13    1    9      1.01      0.00
   15    1    9      3.23      0.00
   17    1    9      0.62      0.00
   19    1    9      1.60      0.00
   21    1    9      2.20      0.00
   23    1    9      2.33      0.00
    0    2    9      4.41      0.00
    2    2    9      0.58      0.00
    4    2    9     -0.82      0.00
    6    2    9      6.01      0.00
    8    2    9      3.09      0.00
   10    2    9      5.48      0.00
   12    2    9     -0.21      0.00
   14    2    9      6.35      0.00
   16    2    9      3.81      0.00
   18    2    9     -0.12      0.00
   20    2    9      2.54      0.00
   22    2    9      4.03      0.00
   24    2    9      0.60      0.00
    1    3    9      6.90      0.00
    3    3    9     -1.46      0.00
    5    3    9      5.94      0.00
    7    3    9      4.36      0.00
    9    3    9      4.63      0.00
   11    3    9      2.34      0.00
   13    3    9      2.45      0.00
   15    3    9      4.90      0.00
   17    3    9     -0.61      0.00
   19    3    9      2.18      0.00
   21    3    9      1.99      0.00
   23    3    9      3.14      0.00
    0    4    9      7.57      0.00
    2    4    9      1.66      0.00
    4    4    9     -2.63      0.00
    6    4    9      6.73      0.00
    8    4    9     -3.24      0.00
   10    4    9      3.07      0.00
   12    4    9     -4.80      0.00
   14    4    9      2.50      0.00
   16    4    9     -0.95      0.00
   18    4    9     -1.26      0.00
   20    4    9      0.47      0.00
   22    4    9      2.98      0.00
    1    5    9      2.91      0.00
    3    5    9     -7.53      0.00
    5    5    9      3.20      0.00
    7    5    9     -1.11      0.00
    9    5    9     -3.61      0.00
   11    5    9     -1.40      0.00
   13    5    9     -2.73      0.00
   15    5    9     -0.32      0.00
   17    5    9     -4.10      0.00
   19    5    9      0.33      0.00
   21    5    9     -2.65      0.00
   23    5    9     -0.32      0.00
    0    6    9      5.63      0.00
    2    6    9     -0.24      0.00
    4    6    9     -2.45      0.00
    6    6    9      7.92      0.00
    8    6    9     -4.05      0.00
   10    6    9      3.17      0.00
   12    6    9     -3.76      0.00
   14    6    9      4.42      0.00
   16    6    9     -3.53      0.00
   18    6    9      0.40      0.00
   20    6    9     -2.30      0.00
   22    6    9     -0.05      0.00
    1    7    9     10.94      0.00
    3    7    9      0.93      0.00
    5    7    9     12.44      0.00
    7    7    9      5.32      0.00
    9    7    9      2.44      0.00
   11    7    9      4.31      0.00
   13    7    9      4.85      0.00
   15    7    9      3.14      0.00
   17    7    9      0.14      0.00
   19    7    9      4.96      0.00
   21    7    9     -0.11      0.00
    0    8    9     13.04      0.00
    2    8    9      8.98      0.00
    4    8    9      8.04      0.00
    6    8    9     13.38      0.00
    8    8    9      3.25      0.00
   10    8    9      8.26      0.00
   12    8    9      3.71      0.00
   14    8    9      9.90      0.00
   16    8    9     -1.53      0.00
   18    8    9      6.49      0.00
   20    8    9      1.77      0.00
   22    8    9      2.22      0.00
    1    9    9      6.83      0.00
    3    9    9      1.27      0.00
    5    9    9     10.42      0.00
    7    9    9      3.05      0.00
    9    9    9      1.61      0.00
   11    9    9      4.48      0.00
   13    9    9      5.59      0.00
   15    9    9     -1.16      0.00
   17    9    9     -0.10      0.00
   19    9    9      3.72      0.00
   21    9    9     -0.84      0.00
    0   10    9     -2.14      0.00
    2   10    9     -2.04      0.00
    4   10    9     -1.10      0.00
    6   10    9      0.49      0.00
    8   10    9     -5.60      0.00
   10   10    9     -1.54      0.00
   12   10    9     -1.20      0.00
   14   10    9     -0.08      0.00
   16   10    9     -6.49      0.00
   18   10    9      2.55      0.00
   20   10    9     -1.44      0.00
    1   11    9     -4.04      0.00
    3   11    9     -5.72      0.00
    5   11    9     -1.23      0.00
    7   11    9     -5.90      0.00
    9   11    9     -7.25      0.00
   11   11    9     -2.32      0.00
   13   11    9     -0.65      0.00
   15   11    9     -6.31      0.00
   17   11    9     -0.05      0.00
   19   11    9      0.60      0.00
    0   12    9     -1.16      0.00
    2   12    9     -1.90      0.00
    4   12    9      0.72      0.00
    6   12    9     -2.02      0.00
    8   12    9     -2.20      0.00
   10   12    9     -2.23      0.00
   12   12    9      0.30      0.00
   14   12    9     -1.18      0.00
   16   12    9     -2.41      0.00
   18   12    9      2.03      0.00
    1   13    9      1.75      0.00
    3   13    9      2.28      0.00
    5   13    9      2.73      0.00
    7   13    9      0.95      0.00
    9   13    9      1.24      0.00
   11   13    9      0.69      0.00
   13   13    9      2.72      0.00
   15   13    9     -2.21      0.00
   17   13    9      2.68      0.00
    0   14    9      3.23      0.00
    2   14    9      0.21      0.00
    4   14    9      5.98      0.00
    6   14    9     -2.37      0.00
    8   14    9      4.46      0.00
   10   14    9      0.43      0.00
   12   14    9      2.21      0.00
   14   14    9      1.19      0.00
   16   14    9      0.80      0.00
    1   15    9      0.78      0.00
    3   15    9      4.20      0.00
    5   15    9      1.11      0.00
    7   15    9     -0.57      0.00
    9   15    9      3.66      0.00
   11   15    9     -0.17      0.00
   13   15    9      2.42      0.00
   15   15    9     -1.25      0.00
    0   16    9      0.86      0.00
    2   16    9      0.19      0.00
    4   16    9      5.94      0.00
    6   16    9     -4.04      0.00
    8   16    9      3.54      0.00
   10   16    9     -0.18      0.00
   12   16    9      0.21      0.00
    1   17    9     -2.30      0.00
    3   17    9      2.70      0.00
    5   17    9     -1.09      0.00
    7   17    9     -2.34      0.00
    9   17    9      1.27      0.00
   11   17    9     -1.25      0.00
    0   18    9     -2.91      0.00
    2   18    9     -1.20      0.00
    4   18    9      0.73      0.00
    6   18    9     -3.67      0.00
    8   18    9      0.50      0.00
   10   18    9     -0.55      0.00
    1   19    9     -1.75      0.00
    3   19    9      0.79      0.00
    5   19    9     -1.31      0.00
    7   19    9     -0.40      0.00
    0   20    9     -1.23      0.00
    2   20    9     -0.52      0.00
    0    0   10    -18.22      0.00
    2    0   10      7.60      0.00
    4    0   10      9.23      0.00
    6    0   10    -10.76      0.00
    8    0   10      2.55      0.00
   10    0   10     -0.08      0.00
   12    0   10      9.12      0.00
   14    0   10     -2.56      0.00
   16    0   10      1.38      0.00
   18    0   10      0.66      0.00
   20    0   10      3.74      0.00
   22    0   10     -1.13      0.00
    1    1   10     -6.85      0.00
    3    1   10     19.87      0.00
    5    1   10     -4.26      0.00
    7    1   10      0.56      0.00
    9    1   10      1.57      0.00
   11    1   10      7.81      0.00
   13    1   10      0.98      0.00
   15    1   10      2.06      0.00
   17    1   10     -0.26      0.00
   19    1   10      1.61      0.00
   21    1   10      2.85      0.00
   23    1   10     -0.67      0.00
    0    2   10     -9.11      0.00
    2    2   10     13.04      0.00
    4    2   10     14.46      0.00
    6    2   10     -3.26      0.00
    8    2   10      7.16      0.00
   10    2   10      2.93      0.00
   12    2   10      7.33      0.00
   14    2   10     -1.63      0.00
   16    2   10      1.28      0.00
   18    2   10     -0.87      0.00
   20    2   10      2.82      0.00
   22    2   10     -1.80      0.00
    1    3   10     -1.20      0.00
    3    3   10     17.82      0.00
    5    3   10     -0.10      0.00
    7    3   10      2.41      0.00
    9    3   10      3.72      0.00
   11    3   10      3.19      0.00
   13    3   10     -1.23      0.00
   15    3   10      0.86      0.00
   17    3   10     -2.86      0.00
   19    3   10     -1.81      0.00
   21    3   10     -0.08      0.00
   23    3   10     -2.53      0.00
    0    4   10     -6.09      0.00
    2    4   10      6.60      0.00
    4    4   10      6.07      0.00
    6    4   10     -3.88      0.00
    8    4   10      2.62      0.00
   10    4   10      0.38      0.00
   12    4   10      0.42      0.00
   14    4   10     -1.77      0.00
   16    4   10      0.03      0.00
   18    4   10     -3.95      0.00
   20    4   10     -0.47      0.00
   22    4   10     -3.44      0.00
    1    5   10      0.90      0.00
    3    5   10      7.51      0.00
    5    5   10     -0.76      0.00
    7    5   10      1.45      0.00
    9    5   10      2.91      0.00
   11    5   10      1.13      0.00
   13    5   10      0.12      0.00
   15    5   10      3.16      0.00
   17    5   10     -0.67      0.00
   19    5   10     -0.58      0.00
   21    5   10     -0.24      0.00
    0    6   10      5.14      0.00
    2    6   10      6.47      0.00
    4    6   10      4.15      0.00
    6    6   10      4.22      0.00
    8    6   10      4.67      0.00
   10    6   10      4.41      0.00
   12    6   10      2.96      0.00
   14    6   10      4.20      0.00
   16    6   10      4.10      0.00
   18    6   10      1.19      0.00
   20    6   10      2.49      0.00
   22    6   10     -0.23      0.00
    1    7   10      6.41      0.00
    3    7   10      1.31      0.00
    5    7   10      4.15      0.00
    7    7   10      5.39      0.00
    9    7   10      3.40      0.00
   11    7   10      3.10      0.00
   13    7   10      2.82      0.00
   15    7   10      5.04      0.00
   17    7   10      1.26      0.00
   19    7   10      3.09      0.00
   21    7   10      0.53      0.00
    0    8   10      4.16      0.00
    2    8   10     -4.05      0.00
    4    8   10     -5.04      0.00
    6    8   10      3.23      0.00
    8    8   10     -2.10      0.00
   10    8   10     -1.11      0.00
   12    8   10     -2.80      0.00
   14    8   10      1.04      0.00
   16    8   10     -1.58      0.00
   18    8   10      0.47      0.00
   20    8   10      1.14      0.00
    1    9   10     -3.26      0.00
    3    9   10    -15.38      0.00
    5    9   10     -3.36      0.00
    7    9   10     -4.26      0.00
    9    9   10     -7.82      0.00
   11    9   10     -6.09      0.00
   13    9   10     -5.20      0.00
   15    9   10     -2.80      0.00
   17    9   10     -4.70      0.00
   19    9   10      1.33      0.00
    0   10   10      1.38      0.00
    2   10   10    -11.02      0.00
    4   10   10    -11.55      0.00
    6   10   10      0.09      0.00
    8   10   10     -8.56      0.00
   10   10   10     -4.39      0.00
   12   10   10     -5.46      0.00
   14   10   10     -0.28      0.00
   16   10   10     -4.78      0.00
   18   10   10      0.19      0.00
    1   11   10      2.33      0.00
    3   11   10    -12.11      0.00
    5   11   10      2.63      0.00
    7   11   10      0.26      0.00
    9   11   10     -3.11      0.00
   11   11   10      0.99      0.00
   13   11   10      1.70      0.00
   15   11   10      1.33      0.00
   17   11   10     -0.64      0.00
   19   11   10      1.63      0.00
    0   12   10      6.65      0.00
    2   12   10     -3.92      0.00
    4   12   10     -4.46      0.00
    6   12   10      8.19      0.00
    8   12   10     -1.81      0.00
   10   12   10      2.70      0.00
   12   12   10      1.83      0.00
   14   12   10      4.71      0.00
   16   12   10      0.64      0.00
   18   12   10      2.82      0.00
    1   13   10      1.96      0.00
    3   13   10     -9.85      0.00
    5   13   10      3.50      0.00
    7   13   10      2.06      0.00
    9   13   10     -2.17      0.00
   11   13   10      2.08      0.00
   13   13   10      3.42      0.00
   15   13   10      2.27      0.00
   17   13   10      2.75      0.00
    0   14   10      2.96      0.00
    2   14   10     -4.40      0.00
    4   14   10     -5.16      0.00
    6   14   10      3.12      0.00
    8   14   10     -2.72      0.00
   10   14   10      0.78      0.00
   12   14   10      2.38      0.00
   14   14   10      3.54      0.00
    1   15   10      1.12      0.00
    3   15   10     -5.88      0.00
    5   15   10      0.11      0.00
    7   15   10     -0.62      0.00
    9   15   10     -1.49      0.00
   11   15   10      1.93      0.00
   13   15   10      3.60      0.00
    0   16   10     -0.24      0.00
    2   16   10     -2.64      0.00
    4   16   10     -2.28      0.00
    6   16   10     -3.05      0.00
    8   16   10     -1.68      0.00
   10   16   10     -0.58      0.00
    1   17   10     -1.72      0.00
    3   17   10     -2.07      0.00
    5   17   10     -2.91      0.00
    7   17   10     -3.01      0.00
    9   17   10     -1.28      0.00
    0   18   10     -1.89      0.00
    2   18   10      0.04      0.00
    4   18   10      0.44      0.00
    6   18   10     -3.85      0.00
    8   18   10      1.19      0.00
    1   19   10     -0.09      0.00
    3   19   10      1.26      0.00
    1    1   11      1.04      0.00
    3    1   11      7.38      0.00
    5    1   11      1.03      0.00
    7    1   11      2.34      0.00
    9    1   11      1.38      0.00
   11    1   11      1.20      0.00
   13    1   11      0.35      0.00
   15    1   11      0.81      0.00
   17    1   11     -1.10      0.00
   19    1   11     -0.34      0.00
   21    1   11      0.44      0.00
    0    2   11     -6.53      0.00
    2    2   11      4.61      0.00
    4    2   11      4.54      0.00
    6    2   11     -3.56      0.00
    8    2   11      4.33      0.00
   10    2   11     -0.96      0.00
   12    2   11      3.10      0.00
   14    2   11     -0.66      0.00
   16    2   11      0.20      0.00
   18    2   11     -2.61      0.00
   20    2   11     -1.09      0.00
   22    2   11     -0.99      0.00
    1    3   11     -6.30      0.00
    3    3   11      7.08      0.00
    5    3   11     -6.93      0.00
    7    3   11     -1.21      0.00
    9    3   11     -1.26      0.00
   11    3   11     -1.18      0.00
   13    3   11     -2.34      0.00
   15    3   11      0.26      0.00
   17    3   11     -2.78      0.00
   19    3   11     -1.72      0.00
   21    3   11     -1.73      0.00
    0    4   11    -11.55      0.00
    2    4   11      3.64      0.00
    4    4   11      2.18      0.00
    6    4   11     -8.47      0.00
    8    4   11      2.40      0.00
   10    4   11     -4.94      0.00
   12    4   11     -0.68      0.00
   14    4   11     -3.67      0.00
   16    4   11      1.15      0.00
   18    4   11     -0.51      0.00
   20    4   11      1.09      0.00
    1    5   11     -6.26      0.00
    3    5   11      9.24      0.00
    5    5   11     -5.70      0.00
    7    5   11      0.89      0.00
    9    5   11      2.28      0.00
   11    5   11      0.49      0.00
   13    5   11     -1.09      0.00
   15    5   11      2.65      0.00
   17    5   11      0.89      0.00
   19    5   11      1.66      0.00
   21    5   11      1.92      0.00
    0    6   11    -13.38      0.00
    2    6   11      3.01      0.00
    4    6   11      1.94      0.00
    6    6   11     -7.42      0.00
    8    6   11      4.22      0.00
   10    6   11      0.05      0.00
   12    6   11      2.11      0.00
   14    6   11     -1.52      0.00
   16    6   11      2.13      0.00
   18    6   11     -2.16      0.00
   20    6   11      0.70      0.00
    1    7   11    -10.62      0.00
    3    7   11      3.40      0.00
    5    7   11    -10.40      0.00
    7    7   11     -4.76      0.00
    9    7   11     -1.41      0.00
   11    7   11     -2.81      0.00
   13    7   11     -5.01      0.00
   15    7   11     -1.18      0.00
   17    7   11     -3.41      0.00
   19    7   11     -4.16      0.00
    0    8   11    -16.87      0.00
    2    8   11     -4.22      0.00
    4    8   11     -4.85      0.00
    6    8   11    -11.34      0.00
    8    8   11     -2.19      0.00
   10    8   11     -5.38      0.00
   12    8   11     -4.68      0.00
   14    8   11     -6.72      0.00
   16    8   11     -0.66      0.00
   18    8   11     -5.56      0.00
    1    9   11     -8.79      0.00
    3    9   11     -0.37      0.00
    5    9   11     -7.39      0.00
    7    9   11     -2.44      0.00
    9    9   11     -1.62      0.00
   11    9   11     -2.18      0.00
   13    9   11     -5.23      0.00
   15    9   11      0.23      0.00
   17    9   11     -1.72      0.00
   19    9   11     -2.59      0.00
    0   10   11     -2.84      0.00
    2   10   11      0.28      0.00
    4   10   11      0.75      0.00
    6   10   11     -1.80      0.00
    8   10   11      1.80      0.00
   10   10   11     -0.38      0.00
   12   10   11      1.24      0.00
   14   10   11     -0.35      0.00
   16   10   11      2.90      0.00
   18   10   11     -1.31      0.00
    1   11   11      1.04      0.00
    3   11   11      1.47      0.00
    5   11   11      1.12      0.00
    7   11   11      1.49      0.00
    9   11   11     -0.12      0.00
   11   11   11      2.60      0.00
   13   11   11      0.61      0.00
   15   11   11      3.91      0.00
   17   11   11      0.18      0.00
    0   12   11      2.39      0.00
    2   12   11     -1.67      0.00
    4   12   11      0.87      0.00
    6   12   11      0.96      0.00
    8   12   11     -1.06      0.00
   10   12   11     -0.64      0.00
   12   12   11      0.64      0.00
   14   12   11      1.06      0.00
    1   13   11      1.05      0.00
    3   13   11     -2.76      0.00
    5   13   11      1.51      0.00
    7   13   11     -0.98      0.00
    9   13   11     -1.60      0.00
   11   13   11     -0.14      0.00
   13   13   11     -1.67      0.00
    0   14   11      4.16      0.00
    2   14   11     -2.67      0.00
    4   14   11     -0.82      0.00
    6   14   11      1.60      0.00
    8   14   11     -1.33      0.00
   10   14   11      1.89      0.00
   12   14   11     -1.84      0.00
    1   15   11      0.96      0.00
    3   15   11     -4.20      0.00
    5   15   11      1.77      0.00
    7   15   11     -0.71      0.00
    9   15   11      1.61      0.00
   11   15   11      0.65      0.00
    0   16   11      2.25      0.00
    2   16   11     -3.21      0.00
    4   16   11     -0.82      0.00
    6   16   11      1.34      0.00
    8   16   11     -2.06      0.00
   10   16   11      2.71      0.00
    1   17   11      0.05      0.00
    3   17   11     -2.07      0.00
    5   17   11      3.03      0.00
    7   17   11     -1.22      0.00
    0   18   11      0.22      0.00
    2   18   11     -1.78      0.00
    0    0   12      4.22      0.00
    2    0   12     -2.21      0.00
    4    0   12      0.00      0.00
    6    0   12      4.64      0.00
    8    0   12     -6.09      0.00
   10    0   12      2.79      0.00
   12    0   12     -2.25      0.00
   14    0   12     -2.54      0.00
   16    0   12     -0.72      0.00
   18    0   12      3.79      0.00
   20    0   12      1.06      0.00
    1    1   12     -1.09      0.00
    3    1   12     -3.90      0.00
    5    1   12      3.89      0.00
    7    1   12     -4.98      0.00
    9    1   12      0.18      0.00
   11    1   12      0.22      0.00
   13    1   12      0.70      0.00
   15    1   12     -5.26      0.00
   17    1   12      4.25      0.00
   19    1   12     -1.36      0.00
    0    2   12     -1.65      0.00
    2    2   12     -4.30      0.00
    4    2   12     -1.62      0.00
    6    2   12     -0.44      0.00
    8    2   12     -7.85      0.00
   10    2   12      1.49      0.00
   12    2   12     -0.76      0.00
   14    2   12     -2.32      0.00
   16    2   12     -1.67      0.00
   18    2   12     -0.87      0.00
   20    2   12     -2.41      0.00
    1    3   12     -1.67      0.00
    3    3   12     -0.01      0.00
    5    3   12      1.08      0.00
    7    3   12     -6.74      0.00
    9    3   12     -2.71      0.00
   11    3   12     -1.18      0.00
   13    3   12     -0.66      0.00
   15    3   12     -4.23      0.00
   17    3   12      1.94      0.00
   19    3   12     -3.12      0.00
    0    4   12     -0.75      0.00
    2    4   12      0.22      0.00
    4    4   12      1.20      0.00
    6    4   12      0.40      0.00
    8    4   12     -2.27      0.00
   10    4   12      2.07      0.00
   12    4   12      2.06      0.00
   14    4   12     -0.35      0.00
   16    4   12      2.36      0.00
   18    4   12      1.31      0.00
   20    4   12      0.49      0.00
    1    5   12     -0.89      0.00
    3    5   12      0.58      0.00
    5    5   12     -1.16      0.00
    7    5   12     -0.14      0.00
    9    5   12      1.91      0.00
   11    5   12      2.89      0.00
   13    5   12      2.05      0.00
   15    5   12     -0.37      0.00
   17    5   12      2.61      0.00
   19    5   12      0.56      0.00
    0    6   12     -1.03      0.00
    2    6   12      0.17      0.00
    4    6   12     -3.96      0.00
    6    6   12     -2.38      0.00
    8    6   12     -1.81      0.00
   10    6   12     -1.35      0.00
   12    6   12     -0.30      0.00
   14    6   12     -3.09      0.00
   16    6   12     -1.26      0.00
   18    6   12     -0.22      0.00
    1    7   12     -1.93      0.00
    3    7   12     -0.10      0.00
    5    7   12     -5.07      0.00
    7    7   12     -0.46      0.00
    9    7   12     -2.55      0.00
   11    7   12     -1.66      0.00
   13    7   12     -1.61      0.00
   15    7   12     -2.57      0.00
   17    7   12     -0.79      0.00
    0    8   12     -3.35      0.00
    2    8   12      3.23      0.00
    4    8   12     -0.83      0.00
    6    8   12      1.22      0.00
    8    8   12      1.00      0.00
   10    8   12     -0.55      0.00
   12    8   12      1.23      0.00
   14    8   12     -0.43      0.00
   16    8   12      0.95      0.00
   18    8   12      0.28      0.00
    1    9   12      1.81      0.00
    3    9   12      7.06      0.00
    5    9   12     -0.58      0.00
    7    9   12      4.14      0.00
    9    9   12     -0.49      0.00
   11    9   12      1.28      0.00
   13    9   12      1.05      0.00
   15    9   12      2.24      0.00
   17    9   12      1.58      0.00
    0   10   12     -0.91      0.00
    2   10   12      6.11      0.00
    4   10   12      1.21      0.00
    6   10   12      2.00      0.00
    8   10   12      2.10      0.00
   10   10   12     -0.22      0.00
   12   10   12      2.36      0.00
   14   10   12      0.41      0.00
   16   10   12      4.20      0.00
    1   11   12     -0.36      0.00
    3   11   12      3.14      0.00
    5   11   12     -1.63      0.00
    7   11   12      5.08      0.00
    9   11   12     -0.26      0.00
   11   11   12      1.87      0.00
   13   11   12     -0.68      0.00
   15   11   12      1.17      0.00
    0   12   12     -1.25      0.00
    2   12   12      0.36      0.00
    4   12   12     -0.80      0.00
    6   12   12      1.92      0.00
    8   12   12      2.76      0.00
   10   12   12     -1.64      0.00
   12   12   12      1.22      0.00
   14   12   12     -2.74      0.00
    1   13   12     -1.53      0.00
    3   13   12     -0.65      0.00
    5   13   12     -1.28      0.00
    7   13   12      3.65      0.00
    9   13   12     -1.08      0.00
   11   13   12      1.15      0.00
    0   14   12     -0.66      0.00
    2   14   12     -2.64      0.00
    4   14   12     -0.27      0.00
    6   14   12      0.52      0.00
    8   14   12      2.39      0.00
   10   14   12     -0.71      0.00
    1   15   12     -0.76      0.00
    3   15   12      0.33      0.00
    5   15   12     -0.63      0.00
    7   15   12      1.08      0.00
    9   15   12      0.15      0.00
    0   16   12      1.62      0.00
    2   16   12     -0.18      0.00
    4   16   12      0.98      0.00
    6   16   12     -1.27      0.00
    1    1   13     -0.37      0.00
    3    1   13     -1.52      0.00
    5    1   13     -0.21      0.00
    7    1   13      0.18      0.00
    9    1   13     -0.60      0.00
   11    1   13      1.40      0.00
   13    1   13      1.22      0.00
   15    1   13     -0.67      0.00
   17    1   13     -2.13      0.00
    0    2   13      3.38      0.00
    2    2   13      1.39      0.00
    4    2   13      0.45      0.00
    6    2   13      2.25      0.00
    8    2   13     -0.89      0.00
   10    2   13      0.60      0.00
   12    2   13      2.44      0.00
   14    2   13      1.51      0.00
   16    2   13     -2.26      0.00
   18    2   13     -0.82      0.00
    1    3   13      3.25      0.00
    3    3   13      2.48      0.00
    5    3   13      3.45      0.00
    7    3   13      1.40      0.00
    9    3   13      0.60      0.00
   11    3   13      4.30      0.00
   13    3   13      3.23      0.00
   15    3   13      1.01      0.00
   17    3   13     -0.39      0.00
    0    4   13      1.59      0.00
    2    4   13      1.04      0.00
    4    4   13      2.85      0.00
    6    4   13      2.37      0.00
    8    4   13      0.26      0.00
   10    4   13      2.70      0.00
   12    4   13      3.91      0.00
   14    4   13      1.56      0.00
   16    4   13     -0.54      0.00
   18    4   13      0.54      0.00
    1    5   13     -0.71      0.00
    3    5   13      1.62      0.00
    5    5   13      1.96      0.00
    7    5   13     -1.97      0.00
    9    5   13     -0.70      0.00
   11    5   13      1.79      0.00
   13    5   13     -1.24      0.00
   15    5   13     -1.34      0.00
   17    5   13     -1.01      0.00
    0    6   13     -1.58      0.00
    2    6   13     -1.70      0.00
    4    6   13      1.64      0.00
    6    6   13     -1.21      0.00
    8    6   13     -1.48      0.00
   10    6   13     -0.03      0.00
   12    6   13     -0.05      0.00
   14    6   13     -2.16      0.00
   16    6   13     -0.59      0.00
    1    7   13     -2.50      0.00
    3    7   13      0.67      0.00
    5    7   13      0.90      0.00
    7    7   13     -1.45      0.00
    9    7   13      1.34      0.00
   11    7   13      2.09      0.00
   13    7   13     -1.22      0.00
   15    7   13      0.00      0.00
    0    8   13     -0.87      0.00
    2    8   13      0.46      0.00
    4    8   13      2.12      0.00
    6    8   13     -1.03      0.00
    8    8   13     -0.02      0.00
   10    8   13      1.52      0.00
   12    8   13      0.21      0.00
   14    8   13     -0.55      0.00
   16    8   13      0.31      0.00
    1    9   13     -1.73      0.00
    3    9   13      3.31      0.00
    5    9   13     -0.56      0.00
    7    9   13     -2.26      0.00
    9    9   13      0.65      0.00
   11    9   13      1.26      0.00
   13    9   13     -0.49      0.00
   15    9   13      1.13      0.00
    0   10   13     -5.97      0.00
    2   10   13      1.23      0.00
    4   10   13      1.62      0.00
    6   10   13     -1.76      0.00
    8   10   13     -0.58      0.00
   10   10   13      1.83      0.00
   12   10   13     -0.01      0.00
   14   10   13      0.65      0.00
    1   11   13     -2.96      0.00
    3   11   13      5.20      0.00
    5   11   13     -0.99      0.00
    7   11   13     -0.97      0.00
    9   11   13      0.28      0.00
   11   11   13      0.33      0.00
   13   11   13     -1.91      0.00
    0   12   13     -3.50      0.00
    2   12   13      3.95      0.00
    4   12   13      1.38      0.00
    6   12   13     -1.27      0.00
    8   12   13     -0.44      0.00
   10   12   13      0.57      0.00
    1   13   13      0.75      0.00
    3   13   13      3.93      0.00
    5   13   13     -1.72      0.00
    7   13   13      0.76      0.00
    9   13   13      0.75      0.00
    0   14   13      2.27      0.00
    2   14   13      3.98      0.00
    4   14   13      0.56      0.00
    6   14   13      0.26      0.00
    8   14   13      1.33      0.00
    1   15   13      3.27      0.00
    3   15   13      2.59      0.00
    0    0   14      4.15      0.00
    2    0   14      0.49      0.00
    4    0   14      1.01      0.00
    6    0   14     -0.58      0.00
    8    0   14      0.30      0.00
   10    0   14      0.57      0.00
   12    0   14      0.81      0.00
   14    0   14      1.54      0.00
    1    1   14      4.77      0.00
    3    1   14     -0.08      0.00
    5    1   14      1.64      0.00
    7    1   14      0.84      0.00
    9    1   14      1.52      0.00
   11    1   14      0.41      0.00
   13    1   14      2.42      0.00
   15    1   14      2.40      0.00
    0    2   14      5.78      0.00
    2    2   14      2.09      0.00
    4    2   14      1.63      0.00
    6    2   14      1.38      0.00
    8    2   14      2.06      0.00
   10    2   14      2.02      0.00
   12    2   14      1.16      0.00
   14    2   14      0.31      0.00
    1    3   14      1.78      0.00
    3    3   14     -1.70      0.00
    5    3   14      0.47      0.00
    7    3   14      1.73      0.00
    9    3   14      0.78      0.00
   11    3   14      0.07      0.00
   13    3   14     -1.51      0.00
   15    3   14     -0.56      0.00
    0    4   14     -1.01      0.00
    2    4   14     -2.92      0.00
    4    4   14     -1.96      0.00
    6    4   14     -0.92      0.00
    8    4   14     -0.35      0.00
   10    4   14     -0.51      0.00
   12    4   14     -0.42      0.00
   14    4   14     -2.32      0.00
    1    5   14     -3.21      0.00
    3    5   14     -4.45      0.00
    5    5   14     -2.99      0.00
    7    5   14     -1.75      0.00
    9    5   14     -1.74      0.00
   11    5   14      0.36      0.00
   13    5   14      0.68      0.00
   15    5   14      1.03      0.00
    0    6   14     -2.81      0.00
    2    6   14     -4.82      0.00
    4    6   14     -3.07      0.00
    6    6   14     -3.54      0.00
    8    6   14     -0.96      0.00
   10    6   14     -1.79      0.00
   12    6   14      1.73      0.00
   14    6   14      0.64      0.00
    1    7   14     -1.25      0.00
    3    7   14     -2.74      0.00
    5    7   14     -1.10      0.00
    7    7   14     -0.54      0.00
    9    7   14     -0.45      0.00
   11    7   14     -1.33      0.00
   13    7   14      0.25      0.00
    0    8   14      2.60      0.00
    2    8   14     -0.84      0.00
    4    8   14      0.83      0.00
    6    8   14     -0.61      0.00
    8    8   14      2.36      0.00
   10    8   14     -2.09      0.00
   12    8   14      0.60      0.00
    1    9   14      2.30      0.00
    3    9   14     -0.07      0.00
    5    9   14      0.83      0.00
    7    9   14      0.07      0.00
    9    9   14      0.79      0.00
   11    9   14     -0.72      0.00
    0   10   14      3.19      0.00
    2   10   14      1.66      0.00
    4   10   14      1.82      0.00
    6   10   14     -0.81      0.00
    8   10   14      1.15      0.00
   10   10   14     -1.41      0.00
    1   11   14      2.17      0.00
    3   11   14      2.58      0.00
    5   11   14      1.57      0.00
    7   11   14     -0.10      0.00
    9   11   14      0.45      0.00
    0   12   14     -1.19      0.00
    2   12   14      2.09      0.00
    4   12   14      1.85      0.00
    6   12   14      0.28      0.00
    8   12   14      1.45      0.00
    1   13   14     -1.18      0.00
    3   13   14      1.62      0.00
    5   13   14      0.10      0.00
    1    1   15      0.18      0.00
    3    1   15     -0.98      0.00
    5    1   15     -0.54      0.00
    7    1   15     -1.01      0.00
    9    1   15      0.74      0.00
   11    1   15      0.39      0.00
   13    1   15      3.30      0.00
    0    2   15     -0.57      0.00
    2    2   15     -1.69      0.00
    4    2   15     -1.36      0.00
    6    2   15     -2.00      0.00
    8    2   15     -1.01      0.00
   10    2   15     -0.12      0.00
   12    2   15      0.01      0.00
    1    3   15     -1.98      0.00
    3    3   15     -3.44      0.00
    5    3   15     -1.77      0.00
    7    3   15     -2.45      0.00
    9    3   15      0.50      0.00
   11    3   15     -1.23      0.00
   13    3   15      2.64      0.00
    0    4   15     -2.11      0.00
    2    4   15     -3.02      0.00
    4    4   15     -2.27      0.00
    6    4   15     -3.17      0.00
    8    4   15     -1.79      0.00
   10    4   15      2.15      0.00
   12    4   15      1.02      0.00
    1    5   15     -0.96      0.00
    3    5   15     -1.41      0.00
    5    5   15     -1.24      0.00
    7    5   15     -3.19      0.00
    9    5   15      0.29      0.00
   11    5   15      0.91      0.00
    0    6   15      0.61      0.00
    2    6   15      0.83      0.00
    4    6   15      3.00      0.00
    6    6   15      0.24      0.00
    8    6   15     -1.23      0.00
   10    6   15      2.56      0.00
   12    6   15     -0.34      0.00
    1    7   15      2.00      0.00
    3    7   15      3.64      0.00
    5    7   15      4.12      0.00
    7    7   15      1.44      0.00
    9    7   15      2.25      0.00
   11    7   15      1.46      0.00
    0    8   15      2.41      0.00
    2    8   15      1.21      0.00
    4    8   15      3.61      0.00
    6    8   15      1.71      0.00
    8    8   15      1.28      0.00
   10    8   15      2.59      0.00
    1    9   15      0.34      0.00
    3    9   15     -0.36      0.00
    5    9   15      0.70      0.00
    7    9   15      0.99      0.00
    9    9   15      2.06      0.00
    0   10   15      0.17      0.00
    2   10   15     -2.41      0.00
    4   10   15     -0.20      0.00
    6   10   15      0.49      0.00
    1   11   15     -1.37      0.00
    3   11   15     -2.11      0.00
    0    0   16     -1.10      0.00
    2    0   16     -1.38      0.00
    4    0   16     -1.02      0.00
    6    0   16     -1.50      0.00
    8    0   16     -1.10      0.00
   10    0   16      0.40      0.00
    1    1   16     -0.50      0.00
    3    1   16      1.31      0.00
    5    1   16     -1.10      0.00
    7    1   16     -0.25      0.00
    9    1   16     -1.40      0.00
    0    2   16      1.42      0.00
    2    2   16      1.16      0.00
    4    2   16      0.86      0.00
    6    2   16      0.61      0.00
    8    2   16      0.05      0.00
   10    2   16     -0.88      0.00
    1    3   16      0.35      0.00
    3    3   16      0.85      0.00
    5    3   16     -0.16      0.00
    7    3   16      0.61      0.00
    9    3   16     -1.44      0.00
    0    4   16      0.91      0.00
    2    4   16      0.95      0.00
    4    4   16      0.04      0.00
    6    4   16      0.25      0.00
    8    4   16     -0.27      0.00
    1    5   16      1.68      0.00
    3    5   16      1.27      0.00
    5    5   16      1.32      0.00
    7    5   16      1.09      0.00
    0    6   16      0.45      0.00
    2    6   16      0.89      0.00
    4    6   16      0.82      0.00
    6    6   16      0.89      0.00
    8    6   16      1.34      0.00
    1    7   16     -0.83      0.00
    3    7   16     -1.02      0.00
    5    7   16     -0.31      0.00
    7    7   16     -0.57      0.00
    0    8   16     -2.57      0.00
    2    8   16     -2.28      0.00
    4    8   16     -1.15      0.00
    1    1   17      2.25      0.00
    3    1   17      2.12      0.00
    5    1   17      1.32      0.00
    0    2   17      0.88      0.00
    2    2   17      0.21      0.00
    4    2   17      0.61      0.00
    1    3   17     -1.30      0.00
    3    3   17      0.08      0.00
   28    0    0      5.20      0.00
   28    2    0     -1.63      0.00
   28    4    0     -2.07      0.00
   28    6    0     -1.35      0.00
   17   19    0      1.40      0.00
   14   20    0      3.05      0.00
   13   21    0      1.85      0.00
   10   22    0      4.03      0.00
   28    6    1      0.79      0.00
   26   10    1     -1.78      0.00
   17   19    1     -2.29      0.00
   14   20    1      3.14      0.00
   13   21    1     -1.17      0.00
   10   22    1      2.96      0.00
   28    0    2     -4.06      0.00
   28    4    2     -1.03      0.00
   26   10    2      0.68      0.00
   17   19    2     -0.54      0.00
   14   20    2      0.36      0.00
   13   21    2     -0.92      0.00
   10   22    2      1.98      0.00
    5   23    2     -1.09      0.00
   28    4    3     -6.64      0.00
   25   11    3     -1.72      0.00
   19   17    3      0.83      0.00
   18   18    3     -2.04      0.00
   14   20    3     -6.09      0.00
    1   23    3      2.38      0.00
    3   23    3      0.44      0.00
   28    0    4      2.82      0.00
   28    2    4      2.46      0.00
   24   12    4     -0.58      0.00
   21   15    4      1.60      0.00
   20   16    4     -3.43      0.00
   19   17    4     -3.66      0.00
   14   20    4      1.49      0.00
   11   21    4     -1.83      0.00
    8   22    4     -2.29      0.00
    1   23    4     -2.83      0.00
   27    5    5     -1.46      0.00
   26    8    5     -1.07      0.00
   15   19    5     -2.63      0.00
    6   22    5     -0.07      0.00
   27    1    6     -0.52      0.00
   27    3    6      2.53      0.00
   26    6    6     -0.08      0.00
   16   18    6      1.64      0.00
    9   21    6      0.95      0.00
    0   22    6      1.53      0.00
    2   22    6     -1.49      0.00
    4   22    6      3.69      0.00
   26    4    7      2.00      0.00
   25    7    7     -1.74      0.00
   22   12    7      4.50      0.00
   21   13    7      2.33      0.00
   20   14    7     -2.24      0.00
   19   15    7     -1.43      0.00
   10   20    7      3.95      0.00
   25    5    8     -0.32      0.00
   23    9    8      1.78      0.00
   15   17    8      0.85      0.00
   11   19    8     -0.72      0.00
    8   20    8      0.49      0.00
    1   21    8      0.07      0.00
   24    4    9     -0.35      0.00
   23    7    9      0.85      0.00
   20   12    9     -1.68      0.00
   19   13    9      0.97      0.00
   18   14    9      2.22      0.00
   14   16    9     -1.35      0.00
   13   17    9     -1.44      0.00
    4   20    9     -0.39      0.00
   21    9   10     -0.91      0.00
   20   10   10     -0.09      0.00
   16   14   10      1.72      0.00
   15   15   10      0.17      0.00
   12   16   10      1.84      0.00
   11   17   10      0.14      0.00
   22    4   11     -0.81      0.00
   20    8   11     -1.10      0.00
   16   12   11      0.89      0.00
   15   13   11      1.72      0.00
   14   14   11      0.20      0.00
   13   15   11     -2.76      0.00
    4   18   11      2.18      0.00
   21    1   12      1.29      0.00
   19    7   12      1.18      0.00
   13   13   12      0.39      0.00
   12   14   12      2.88      0.00
    1   17   12      0.42      0.00
    3   17   12      1.20      0.00
   19    1   13     -1.26      0.00
   19    3   13      0.90      0.00
   17    7   13      0.15      0.00
   12   12   13     -0.89      0.00
   11   13   13      1.64      0.00
    5   15   13     -0.46      0.00
   16    0   14      2.36      0.00
   17    1   14      0.88      0.00
   16    2   14      2.89      0.00
   16    4   14      0.40      0.00
   15    7   14     -0.08      0.00
   14    8   14     -0.75      0.00
   13    9   14      1.04      0.00
   12   10   14      0.81      0.00
    0   14   14     -2.74      0.00
    2   14   14      0.97      0.00
   14    2   15      2.34      0.00
   14    4   15      3.14      0.00
   13    5   15      1.89      0.00
    8   10   15      2.09      0.00
    5   11   15      0.06      0.00
    0   12   15     -1.21      0.00
    2   12   15     -2.37      0.00
   11    1   16      1.66      0.00
   11    3   16      0.33      0.00
   10    4   16     -2.22      0.00
    9    5   16     -1.06      0.00
    6    8   16     -2.07      0.00
    1    9   16     -2.82      0.00
    3    9   16     -1.94      0.00
    6    2   17      0.31      0.00
    5    3   17     -0.75      0.00
    0    4   17     -0.35      0.00
    2    4   17      0.01      0.00
    4    4   17      0.14      0.00
    1    5   17     -1.04      0.00
    0    0    0      0.00      0.00
# SQUEEZE RESULTS (Version =  40618)
# Note: Data are Listed for all Voids in the P1 Unit Cell
# i.e. Centre of Gravity, Solvent Accessible Volume,
# Recovered number of Electrons in the Void and
# Details about the Squeezed Material
loop_
  _platon_squeeze_void_nr
  _platon_squeeze_void_average_x
  _platon_squeeze_void_average_y
  _platon_squeeze_void_average_z
  _platon_squeeze_void_volume
  _platon_squeeze_void_count_electrons
  _platon_squeeze_void_content
   1  0.000  0.000 -0.011      1196       353 ' '
   2  0.500  0.500 -0.007      1196       353 ' '
_platon_squeeze_void_probe_radius                  1.20
_platon_squeeze_details
)
TITL W:/aaa_Yao/StructC m c m/cu-42R = 0.11m
CELL   23.2436   18.9817   13.9956     90.00     90.00     90.00
SPGR Cmcm
# Solvent Accessible Volume =      2387
# Electrons Found in S.A.V. =       705
# Note: Atoms in Void are Labelled as Cxxx and Qxxx for all Others
C101 1.000 0.158 0.191 !       5.27 eA-3
C102 0.359 0.438 0.255 !       4.41 eA-3
C103 0.751 0.468 0.275 !       4.22 eA-3
C104 1.000 0.096 0.159 !       4.11 eA-3
C105 0.671 0.449 0.340 !       3.63 eA-3
C106 1.000 0.203 0.248 !       3.63 eA-3
C107 0.726 0.473 0.145 !       3.61 eA-3
C108 1.000 0.026 0.304 !       2.26 eA-3
C109 0.140 0.051 0.541 !       1.73 eA-3
C110 1.000 0.232 0.339 !       1.49 eA-3
Q111 0.500 0.466 0.346 !       0.93 eA-3
Q112 1.000 0.032 0.785 !       0.89 eA-3
C113 0.045 0.031 0.758 !       0.89 eA-3
Q114 0.500 0.292 0.071 !       0.78 eA-3
Q115 0.210 0.047 0.251 !       0.76 eA-3
Q116 0.532 0.471 0.179 !       0.75 eA-3
Q117 0.813 0.031 0.256 !       0.73 eA-3
Q118 0.743 0.234 0.243 !       0.73 eA-3
C119 1.000 0.266 0.255 !       0.72 eA-3
Q120 0.345 0.234 0.763 !       0.66 eA-3
Q121 0.749 0.094 0.748 !       0.66 eA-3
C122 0.092 0.047 0.755 !       0.66 eA-3
C123 0.313 0.395 0.149 !       0.65 eA-3
C124 0.493 0.473 0.884 !       0.64 eA-3
Q125 0.773 0.024 0.332 !       0.62 eA-3
Q126 0.500 0.046 0.356 !       0.62 eA-3
Q127 0.337 0.466 0.817 !       0.62 eA-3
Q128 1.000 0.216 0.686 !       0.61 eA-3
Q129 0.288 0.375 0.248 !       0.61 eA-3
Q130 0.268 0.484 0.751 !       0.60 eA-3
C131 0.657 0.374 0.292 !       0.60 eA-3
C132 0.311 0.490 0.644 !       0.60 eA-3
Q133 0.696 0.188 0.250 !       0.60 eA-3
Q134 1.000 0.203 0.759 !       0.57 eA-3
C135 1.000 0.294 0.331 !       0.56 eA-3
Q136 0.479 0.203 0.741 !       0.54 eA-3
Q137 0.320 0.391 0.251 !       0.53 eA-3
Q138 0.266 0.407 0.153 !       0.53 eA-3
Q139 0.868 0.437 0.256 !       0.51 eA-3
)
;
_shelx_fab_checksum              30877

# SQUEEZE RESULTS (Version =  40618)
# Note: Data are Listed for all Voids in the P1 Unit Cell
# i.e. Centre of Gravity, Solvent Accessible Volume,
# Recovered number of Electrons in the Void and
# Details about the Squeezed Material
loop_
_platon_squeeze_void_nr
_platon_squeeze_void_average_x
_platon_squeeze_void_average_y
_platon_squeeze_void_average_z
_platon_squeeze_void_volume
_platon_squeeze_void_count_electrons
_platon_squeeze_void_content
1 0.000 0.000 -0.011 1196 353 ' '
2 0.500 0.500 -0.007 1196 353 ' '
_platon_squeeze_void_probe_radius 1.20
_platon_squeeze_details          ?
####################################################################### 
# 
# This file contains crystal structure data downloaded from the 
# Cambridge Structural Database (CSD) hosted by the Cambridge 
# Crystallographic Data Centre (CCDC).
# 
# Full information about CCDC data access policies and citation 
# guidelines are available at http://www.ccdc.cam.ac.uk/access/V1 
# 
# Audit and citation data items may have been added by the CCDC. 
# Please retain this information to preserve the provenance of 
# this file and to allow appropriate attribution of the data. 
# 
#######################################################################

data_3
_database_code_depnum_ccdc_archive 'CCDC 2418301'
loop_
_audit_author_name
_audit_author_address
'Shenglai Yao'
;Technische Universitaet Berlin
Germany
;
_audit_update_record             
;
2025-01-20 deposited with the CCDC.	2025-03-13 downloaded from the CCDC.
;

_audit_creation_method           'CrysAlisPro 1.171.40.67a (Rigaku OD, 2019)'
_shelx_SHELXL_version_number     2018/3
_chemical_name_systematic        ?
_chemical_name_common            ?
_chemical_melting_point          ?
_chemical_formula_moiety         ?
_chemical_formula_sum            'C48 H96 Al B10 I2 K N4 O4 Si2'
_chemical_formula_weight         1277.44

loop_
_atom_type_symbol
_atom_type_description
_atom_type_scat_dispersion_real
_atom_type_scat_dispersion_imag
_atom_type_scat_source
C C 0.0181 0.0091 'International Tables Vol C Tables 4.2.6.8 and 6.1.1.4'
O O 0.0492 0.0322 'International Tables Vol C Tables 4.2.6.8 and 6.1.1.4'
H H 0.0000 0.0000 'International Tables Vol C Tables 4.2.6.8 and 6.1.1.4'
B B 0.0090 0.0039 'International Tables Vol C Tables 4.2.6.8 and 6.1.1.4'
N N 0.0311 0.0180 'International Tables Vol C Tables 4.2.6.8 and 6.1.1.4'
Al Al 0.2130 0.2455 'International Tables Vol C Tables 4.2.6.8 and 6.1.1.4'
Si Si 0.2541 0.3302 'International Tables Vol C Tables 4.2.6.8 and 6.1.1.4'
K K 0.3868 1.0657 'International Tables Vol C Tables 4.2.6.8 and 6.1.1.4'
I I -0.3257 6.8362 'International Tables Vol C Tables 4.2.6.8 and 6.1.1.4'

_space_group_crystal_system      monoclinic
_space_group_IT_number           14
_space_group_name_H-M_alt        'P 21/n'
_space_group_name_Hall           '-P 2yn'

_shelx_space_group_comment       
;
The symmetry employed for this shelxl refinement is uniquely defined
by the following loop, which should always be used as a source of
symmetry information in preference to the above space-group names.
They are only intended as comments.
;

loop_
_space_group_symop_operation_xyz
'x, y, z'
'-x+1/2, y+1/2, -z+1/2'
'-x, -y, -z'
'x-1/2, -y-1/2, z-1/2'

_cell_length_a                   14.7194(3)
_cell_length_b                   30.6034(7)
_cell_length_c                   15.2868(3)
_cell_angle_alpha                90
_cell_angle_beta                 94.863(2)
_cell_angle_gamma                90
_cell_volume                     6861.4(3)
_cell_formula_units_Z            4
_cell_measurement_temperature    150(2)
_cell_measurement_reflns_used    8744
_cell_measurement_theta_min      2.8450
_cell_measurement_theta_max      71.9500

_exptl_crystal_description       block
_exptl_crystal_colour            red
_exptl_crystal_density_meas      ?
_exptl_crystal_density_method    ?
_exptl_crystal_density_diffrn    1.237
_exptl_crystal_F_000             2640
_exptl_transmission_factor_min   ?
_exptl_transmission_factor_max   ?
_exptl_crystal_size_max          0.230
_exptl_crystal_size_mid          0.170
_exptl_crystal_size_min          0.090
_exptl_absorpt_coefficient_mu    8.492
_shelx_estimated_absorpt_T_min   0.245
_shelx_estimated_absorpt_T_max   0.515
_exptl_absorpt_correction_T_min  0.60472
_exptl_absorpt_correction_T_max  1.00000
_exptl_absorpt_correction_type   multi-scan
_exptl_absorpt_process_details   
;
CrysAlisPro 1.171.40.67a (Rigaku Oxford Diffraction, 2019)
Empirical absorption correction using spherical harmonics,
 implemented in SCALE3 ABSPACK scaling algorithm.
;
_exptl_absorpt_special_details   ?
_diffrn_ambient_temperature      150(2)
_diffrn_radiation_wavelength     1.54184
_diffrn_radiation_type           CuK\a
_diffrn_radiation_monochromator  mirror
_diffrn_measurement_device       'four-circle diffractometer'
_diffrn_measurement_device_type  'SuperNova, Single source at offset/far, Atlas'
_diffrn_measurement_method       ?
_diffrn_detector_area_resol_mean ?
_diffrn_reflns_number            26143
_diffrn_reflns_av_unetI/netI     0.0502
_diffrn_reflns_av_R_equivalents  0.0381
_diffrn_reflns_limit_h_min       -17
_diffrn_reflns_limit_h_max       17
_diffrn_reflns_limit_k_min       -25
_diffrn_reflns_limit_k_max       36
_diffrn_reflns_limit_l_min       -18
_diffrn_reflns_limit_l_max       16
_diffrn_reflns_theta_min         2.888
_diffrn_reflns_theta_max         67.495
_diffrn_reflns_theta_full        67.495
_diffrn_measured_fraction_theta_max 0.999
_diffrn_measured_fraction_theta_full 0.999
_diffrn_reflns_Laue_measured_fraction_max 0.999
_diffrn_reflns_Laue_measured_fraction_full 0.999
_diffrn_reflns_point_group_measured_fraction_max 0.999
_diffrn_reflns_point_group_measured_fraction_full 0.999
_reflns_number_total             12351
_reflns_number_gt                9680
_reflns_threshold_expression     'I > 2\s(I)'
_reflns_Friedel_coverage         0.000
_reflns_Friedel_fraction_max     .
_reflns_Friedel_fraction_full    .

_reflns_special_details          
;
 Reflections were merged by SHELXL according to the crystal
 class for the calculation of statistics and refinement.
 
 Structure factors included contributions from the .fab file.
 
 _reflns_Friedel_fraction is defined as the number of unique
 Friedel pairs measured divided by the number that would be
 possible theoretically, ignoring centric projections and
 systematic absences.
;

_computing_data_collection       'CrysAlisPro 1.171.40.67a (Rigaku OD, 2019)'
_computing_cell_refinement       'CrysAlisPro 1.171.40.67a (Rigaku OD, 2019)'
_computing_data_reduction        'CrysAlisPro 1.171.40.67a (Rigaku OD, 2019)'
_computing_structure_solution    ?
_computing_structure_refinement  'SHELXL-2018/3 (Sheldrick, 2018)'
_computing_molecular_graphics    ?
_computing_publication_material  ?
_refine_special_details          ?
_refine_ls_structure_factor_coef Fsqd
_refine_ls_matrix_type           full
_refine_ls_weighting_scheme      calc
_refine_ls_weighting_details     
'w=1/[\s^2^(Fo^2^)+(0.0659P)^2^+13.6661P] where P=(Fo^2^+2Fc^2^)/3'
_atom_sites_solution_primary     ?
_atom_sites_solution_secondary   ?
_atom_sites_solution_hydrogens   geom
_refine_ls_hydrogen_treatment    constr
_refine_ls_extinction_method     none
_refine_ls_extinction_coef       .
_refine_ls_number_reflns         12351
_refine_ls_number_parameters     669
_refine_ls_number_restraints     148
_refine_ls_R_factor_all          0.0664
_refine_ls_R_factor_gt           0.0491
_refine_ls_wR_factor_ref         0.1372
_refine_ls_wR_factor_gt          0.1228
_refine_ls_goodness_of_fit_ref   1.010
_refine_ls_restrained_S_all      1.023
_refine_ls_shift/su_max          0.001
_refine_ls_shift/su_mean         0.000

loop_
_atom_site_label
_atom_site_type_symbol
_atom_site_fract_x
_atom_site_fract_y
_atom_site_fract_z
_atom_site_U_iso_or_equiv
_atom_site_adp_type
_atom_site_occupancy
_atom_site_site_symmetry_order
_atom_site_calc_flag
_atom_site_refinement_flags_posn
_atom_site_refinement_flags_adp
_atom_site_refinement_flags_occupancy
_atom_site_disorder_assembly
_atom_site_disorder_group
I1 I 0.83522(2) 0.41092(2) 0.48574(2) 0.03782(10) Uani 1 1 d . . . . .
I2 I 0.83494(2) 0.29687(2) 0.61955(2) 0.03808(10) Uani 1 1 d . . . . .
Si2 Si 0.60095(8) 0.37569(4) 0.61933(7) 0.0216(2) Uani 1 1 d . . . . .
Al1 Al 0.77123(9) 0.37536(4) 0.61980(8) 0.0242(3) Uani 1 1 d . . . . .
Si1 Si 0.81841(8) 0.41742(4) 0.75593(8) 0.0217(2) Uani 1 1 d . . . . .
K1 K 0.53814(10) 0.56896(4) 0.93431(8) 0.0519(3) Uani 1 1 d . . . . .
N2 N 0.9124(2) 0.39888(12) 0.8337(2) 0.0256(8) Uani 1 1 d . . . . .
N3 N 0.5294(2) 0.38442(12) 0.5168(2) 0.0233(8) Uani 1 1 d . . . . .
N4 N 0.5355(3) 0.32565(12) 0.5935(2) 0.0266(8) Uani 1 1 d . . . . .
N1 N 0.9102(2) 0.45780(13) 0.7565(2) 0.0265(8) Uani 1 1 d . . . . .
C21 C 0.5176(3) 0.41787(15) 0.4471(3) 0.0265(10) Uani 1 1 d . . . . .
O4 O 1.0554(3) 0.28658(13) 0.3942(3) 0.0552(10) Uani 1 1 d D U . . .
C2 C 0.5724(3) 0.40557(15) 0.7142(3) 0.0245(9) Uani 1 1 d . . . . .
C1 C 0.7170(3) 0.43426(14) 0.8040(3) 0.0228(9) Uani 1 1 d . . . . .
C11 C 0.4310(3) 0.32300(15) 0.4537(3) 0.0309(10) Uani 1 1 d . . . . .
C10 C 0.4972(3) 0.34350(15) 0.5201(3) 0.0263(9) Uani 1 1 d . . . . .
C17 C 0.5236(4) 0.28146(16) 0.6313(3) 0.0345(11) Uani 1 1 d . . . . .
C3 C 0.9618(3) 0.43364(16) 0.8141(3) 0.0270(10) Uani 1 1 d . . . . .
C25 C 0.9265(3) 0.50146(16) 0.7180(3) 0.0335(11) Uani 1 1 d . . . . .
C24 C 0.5752(3) 0.45673(15) 0.4797(3) 0.0322(11) Uani 1 1 d . . . . .
H24A H 0.554262 0.467235 0.535120 0.048 Uiso 1 1 calc R U . . .
H24B H 0.569125 0.480179 0.435911 0.048 Uiso 1 1 calc R U . . .
H24C H 0.639208 0.447844 0.489042 0.048 Uiso 1 1 calc R U . . .
C20 C 0.5805(4) 0.28151(17) 0.7195(3) 0.0394(12) Uani 1 1 d . . . . .
H20A H 0.644035 0.288393 0.710319 0.059 Uiso 1 1 calc R U . . .
H20B H 0.577466 0.252619 0.746734 0.059 Uiso 1 1 calc R U . . .
H20C H 0.556617 0.303537 0.758010 0.059 Uiso 1 1 calc R U . . .
C29 C 0.9363(3) 0.36063(16) 0.8901(3) 0.0322(11) Uani 1 1 d . . . . .
B4 B 0.6420(3) 0.39212(17) 0.8039(3) 0.0230(10) Uani 1 1 d . . . . .
H17 H 0.680435 0.362707 0.783781 0.028 Uiso 1 1 calc R U . . .
C4 C 1.0565(3) 0.44364(16) 0.8511(3) 0.0302(10) Uani 1 1 d . . . . .
C32 C 0.8509(3) 0.33305(17) 0.8891(3) 0.0360(11) Uani 1 1 d . . . . .
H32A H 0.803237 0.349452 0.915916 0.054 Uiso 1 1 calc R U . . .
H32B H 0.864243 0.306102 0.922322 0.054 Uiso 1 1 calc R U . . .
H32C H 0.829767 0.325751 0.828304 0.054 Uiso 1 1 calc R U . . .
C16 C 0.4617(4) 0.29859(17) 0.3854(3) 0.0410(13) Uani 1 1 d . . . . .
H16 H 0.525190 0.294697 0.381272 0.049 Uiso 1 1 calc R U . . .
C5 C 1.1318(3) 0.43220(19) 0.8061(3) 0.0376(12) Uani 1 1 d . . . . .
H5 H 1.123855 0.417260 0.751499 0.045 Uiso 1 1 calc R U . . .
B1 B 0.6341(3) 0.45218(17) 0.7299(3) 0.0237(10) Uani 1 1 d . . . . .
H23 H 0.667915 0.456863 0.667571 0.028 Uiso 1 1 calc R U . . .
B2 B 0.6773(4) 0.47951(18) 0.8441(3) 0.0263(11) Uani 1 1 d . . . . .
H24 H 0.720497 0.509200 0.858504 0.032 Uiso 1 1 calc R U . . .
C9 C 1.0690(4) 0.46536(19) 0.9306(3) 0.0412(13) Uani 1 1 d . . . . .
H9 H 1.017579 0.472550 0.961347 0.049 Uiso 1 1 calc R U . . .
B3 B 0.6841(3) 0.42981(17) 0.9029(3) 0.0249(10) Uani 1 1 d . . . . .
H26 H 0.733121 0.422354 0.961038 0.030 Uiso 1 1 calc R U . . .
C12 C 0.3378(4) 0.32857(18) 0.4595(4) 0.0408(12) Uani 1 1 d . . . . .
H12 H 0.316191 0.345242 0.505875 0.049 Uiso 1 1 calc R U . . .
C26 C 0.8367(4) 0.51429(17) 0.6675(4) 0.0413(12) Uani 1 1 d . . . . .
H26A H 0.818585 0.491589 0.624294 0.062 Uiso 1 1 calc R U . . .
H26B H 0.844329 0.542114 0.637276 0.062 Uiso 1 1 calc R U . . .
H26C H 0.789430 0.517407 0.708549 0.062 Uiso 1 1 calc R U . . .
C22 C 0.4180(4) 0.43181(17) 0.4325(4) 0.0402(12) Uani 1 1 d . . . . .
H22A H 0.380519 0.406578 0.413168 0.060 Uiso 1 1 calc R U . . .
H22B H 0.411799 0.454645 0.387454 0.060 Uiso 1 1 calc R U . . .
H22C H 0.397701 0.443161 0.487535 0.060 Uiso 1 1 calc R U . . .
B6 B 0.5619(4) 0.48588(18) 0.7996(3) 0.0282(11) Uani 1 1 d . . . . .
H30 H 0.541929 0.520368 0.782762 0.034 Uiso 1 1 calc R U . . .
C23 C 0.5518(4) 0.40114(18) 0.3620(3) 0.0439(13) Uani 1 1 d . . . . .
H23A H 0.614113 0.390067 0.373643 0.066 Uiso 1 1 calc R U . . .
H23B H 0.551288 0.425054 0.319318 0.066 Uiso 1 1 calc R U . . .
H23C H 0.511988 0.377544 0.338275 0.066 Uiso 1 1 calc R U . . .
B8 B 0.5015(3) 0.44530(19) 0.7342(3) 0.0288(11) Uani 1 1 d . . . . .
H35 H 0.444604 0.455656 0.685301 0.035 Uiso 1 1 calc R U . . .
C18 C 0.5581(5) 0.24657(18) 0.5725(4) 0.0578(18) Uani 1 1 d . . . . .
H18A H 0.522121 0.247077 0.515525 0.087 Uiso 1 1 calc R U . . .
H18B H 0.552347 0.217857 0.599824 0.087 Uiso 1 1 calc R U . . .
H18C H 0.622331 0.252154 0.563862 0.087 Uiso 1 1 calc R U . . .
B9 B 0.5067(4) 0.39610(19) 0.7940(3) 0.0286(11) Uani 1 1 d . . . . .
H38 H 0.453704 0.369751 0.789759 0.034 Uiso 1 1 calc R U . . .
C30 C 1.0129(4) 0.33465(18) 0.8532(4) 0.0457(14) Uani 1 1 d . . . . .
H30A H 0.994271 0.326055 0.792616 0.069 Uiso 1 1 calc R U . . .
H30B H 1.025697 0.308451 0.889034 0.069 Uiso 1 1 calc R U . . .
H30C H 1.067875 0.352772 0.854408 0.069 Uiso 1 1 calc R U . . .
C27 C 1.0011(4) 0.4986(2) 0.6550(4) 0.0508(15) Uani 1 1 d . . . . .
H27A H 1.058307 0.489384 0.687202 0.076 Uiso 1 1 calc R U . . .
H27B H 1.009487 0.527295 0.628396 0.076 Uiso 1 1 calc R U . . .
H27C H 0.983545 0.477256 0.608815 0.076 Uiso 1 1 calc R U . . .
C28 C 0.9491(5) 0.53511(19) 0.7908(4) 0.0522(15) Uani 1 1 d . . . . .
H28A H 0.904963 0.532624 0.835072 0.078 Uiso 1 1 calc R U . . .
H28B H 0.946235 0.564573 0.765635 0.078 Uiso 1 1 calc R U . . .
H28C H 1.010649 0.529649 0.818348 0.078 Uiso 1 1 calc R U . . .
C47 C 0.9735(4) 0.3099(2) 0.3699(5) 0.0658(15) Uani 1 1 d D U . . .
H47A H 0.943946 0.318697 0.423020 0.079 Uiso 1 1 calc R U . . .
H47B H 0.930525 0.291185 0.333415 0.079 Uiso 1 1 calc R U . . .
C46 C 1.1300(5) 0.2235(2) 0.4559(5) 0.0684(17) Uani 1 1 d D U . . .
H46A H 1.158219 0.219011 0.400819 0.103 Uiso 1 1 calc R U . . .
H46B H 1.119787 0.195123 0.483196 0.103 Uiso 1 1 calc R U . . .
H46C H 1.170514 0.241225 0.495858 0.103 Uiso 1 1 calc R U . . .
B7 B 0.5897(4) 0.46461(18) 0.9096(3) 0.0271(11) Uani 1 1 d . . . . .
H49 H 0.597882 0.491609 0.959115 0.032 Uiso 1 1 calc R U . . .
C31 C 0.9631(4) 0.3748(2) 0.9852(4) 0.0523(15) Uani 1 1 d . . . . .
H31A H 1.021165 0.390637 0.988009 0.079 Uiso 1 1 calc R U . . .
H31B H 0.969519 0.348946 1.023011 0.079 Uiso 1 1 calc R U . . .
H31C H 0.915678 0.393944 1.005342 0.079 Uiso 1 1 calc R U . . .
C45 C 1.0406(5) 0.24661(19) 0.4375(4) 0.0610(14) Uani 1 1 d D U . . .
H45A H 0.998064 0.228072 0.400069 0.073 Uiso 1 1 calc R U . . .
H45B H 1.012950 0.252339 0.493239 0.073 Uiso 1 1 calc R U . . .
C19 C 0.4237(4) 0.2740(2) 0.6467(5) 0.066(2) Uani 1 1 d . . . . .
H19A H 0.401344 0.298697 0.679659 0.100 Uiso 1 1 calc R U . . .
H19B H 0.417940 0.247014 0.680279 0.100 Uiso 1 1 calc R U . . .
H19C H 0.387520 0.271536 0.590060 0.100 Uiso 1 1 calc R U . . .
C48 C 0.9969(6) 0.3495(2) 0.3193(5) 0.079(2) Uani 1 1 d D U . . .
H48A H 1.037319 0.368457 0.356643 0.118 Uiso 1 1 calc R U . . .
H48B H 0.940912 0.365422 0.300118 0.118 Uiso 1 1 calc R U . . .
H48C H 1.027684 0.340574 0.267777 0.118 Uiso 1 1 calc R U . . .
O1 O 0.6796(5) 0.6295(2) 0.9314(4) 0.1014(15) Uani 1 1 d D U . . .
C6 C 1.2186(3) 0.4431(2) 0.8427(4) 0.0484(15) Uani 1 1 d . . . . .
H6 H 1.270555 0.435580 0.812974 0.058 Uiso 1 1 calc R U . . .
B5 B 0.5723(4) 0.40657(18) 0.8970(3) 0.0279(11) Uani 1 1 d . . . . .
H8 H 0.575380 0.374978 0.934094 0.033 Uiso 1 1 calc R U . . .
C8 C 1.1550(4) 0.4767(2) 0.9655(4) 0.0500(15) Uani 1 1 d . . . . .
H8A H 1.162985 0.492454 1.019147 0.060 Uiso 1 1 calc R U . . .
O2 O 0.3856(5) 0.5974(2) 0.8399(4) 0.1015(15) Uani 1 1 d D U . . .
C13 C 0.2769(4) 0.3095(2) 0.3967(5) 0.0581(18) Uani 1 1 d . . . . .
H13 H 0.213261 0.313278 0.399976 0.070 Uiso 1 1 calc R U . . .
C15 C 0.3997(5) 0.28007(19) 0.3236(4) 0.0551(17) Uani 1 1 d . . . . .
H15 H 0.420834 0.263717 0.276570 0.066 Uiso 1 1 calc R U . . .
B10 B 0.4908(4) 0.44564(19) 0.8481(3) 0.0296(12) Uani 1 1 d . . . . .
H13A H 0.417878 0.456249 0.846397 0.036 Uiso 1 1 calc R U . . .
C7 C 1.2296(4) 0.4648(2) 0.9219(4) 0.0519(16) Uani 1 1 d . . . . .
H7 H 1.289204 0.471705 0.946807 0.062 Uiso 1 1 calc R U . . .
C14 C 0.3076(5) 0.2850(2) 0.3296(4) 0.0586(19) Uani 1 1 d . . . . .
H14 H 0.265274 0.271654 0.287531 0.070 Uiso 1 1 calc R U . . .
C38 C 0.7004(7) 0.6090(3) 0.7872(6) 0.093(2) Uani 1 1 d D U . . .
H38A H 0.692243 0.577889 0.799716 0.139 Uiso 1 1 calc R U . . .
H38B H 0.739216 0.612139 0.738534 0.139 Uiso 1 1 calc R U . . .
H38C H 0.640921 0.622389 0.771065 0.139 Uiso 1 1 calc R U . . .
C33 C 0.3176(6) 0.5623(4) 0.8389(6) 0.111(2) Uani 1 1 d D U . . .
H33A H 0.350502 0.534259 0.847501 0.133 Uiso 1 1 calc R U . . .
H33B H 0.281718 0.566540 0.890208 0.133 Uiso 1 1 calc R U . . .
C37 C 0.7413(7) 0.6295(3) 0.8609(5) 0.1065(19) Uani 1 1 d D U . . .
H37A H 0.756904 0.659912 0.846302 0.128 Uiso 1 1 calc R U . . .
H37B H 0.798451 0.614043 0.880971 0.128 Uiso 1 1 calc R U . . .
C35 C 0.3606(8) 0.6423(3) 0.8389(7) 0.117(2) Uani 1 1 d D U . . .
H35A H 0.321747 0.648466 0.784235 0.140 Uiso 1 1 calc R U . . .
H35B H 0.323901 0.648119 0.888981 0.140 Uiso 1 1 calc R U . . .
C36 C 0.4359(8) 0.6710(4) 0.8440(6) 0.115(3) Uani 1 1 d D U . . .
H36A H 0.465220 0.670961 0.903993 0.172 Uiso 1 1 calc R U . . .
H36B H 0.415051 0.700572 0.828284 0.172 Uiso 1 1 calc R U . . .
H36C H 0.479736 0.661275 0.803250 0.172 Uiso 1 1 calc R U . . .
C39 C 0.7310(7) 0.6539(4) 1.0004(6) 0.116(2) Uani 1 1 d D U . . .
H39A H 0.782019 0.636327 1.028267 0.139 Uiso 1 1 calc R U . . .
H39B H 0.755342 0.681378 0.977549 0.139 Uiso 1 1 calc R U . . .
C40 C 0.6657(9) 0.6621(4) 1.0587(9) 0.148(4) Uani 1 1 d D U . . .
H40A H 0.609743 0.672742 1.026312 0.222 Uiso 1 1 calc R U . . .
H40B H 0.688658 0.684288 1.101257 0.222 Uiso 1 1 calc R U . . .
H40C H 0.652599 0.635118 1.089772 0.222 Uiso 1 1 calc R U . . .
O3 O 1.1800(4) 0.3788(2) 0.6135(4) 0.0919(15) Uani 1 1 d D U . . .
C43 C 1.1134(6) 0.3458(3) 0.5998(6) 0.098(2) Uani 1 1 d D U . . .
H43A H 1.107564 0.336410 0.537535 0.118 Uiso 1 1 calc R U . . .
H43B H 1.053380 0.356270 0.615617 0.118 Uiso 1 1 calc R U . . .
C41 C 1.1610(7) 0.4138(3) 0.5543(6) 0.101(2) Uani 1 1 d D U . . .
H41A H 1.097037 0.423479 0.555924 0.121 Uiso 1 1 calc R U . . .
H41B H 1.170424 0.404515 0.493665 0.121 Uiso 1 1 calc R U . . .
C42 C 1.2249(7) 0.4501(3) 0.5823(6) 0.107(3) Uani 1 1 d D U . . .
H42A H 1.203596 0.464706 0.633786 0.160 Uiso 1 1 calc R U . . .
H42B H 1.226900 0.471175 0.534240 0.160 Uiso 1 1 calc R U . . .
H42C H 1.286057 0.438178 0.597159 0.160 Uiso 1 1 calc R U . . .
C44 C 1.1472(7) 0.3084(3) 0.6590(7) 0.107(3) Uani 1 1 d D U . . .
H44A H 1.199820 0.294542 0.635107 0.161 Uiso 1 1 calc R U . . .
H44B H 1.098392 0.286824 0.662198 0.161 Uiso 1 1 calc R U . . .
H44C H 1.165250 0.319651 0.717915 0.161 Uiso 1 1 calc R U . . .
C34 C 0.2572(8) 0.5584(5) 0.7653(7) 0.142(3) Uani 1 1 d D U . . .
H34A H 0.238514 0.587546 0.744151 0.214 Uiso 1 1 calc R U . . .
H34B H 0.203368 0.542024 0.780232 0.214 Uiso 1 1 calc R U . . .
H34C H 0.286617 0.542853 0.719371 0.214 Uiso 1 1 calc R U . . .

loop_
_atom_site_aniso_label
_atom_site_aniso_U_11
_atom_site_aniso_U_22
_atom_site_aniso_U_33
_atom_site_aniso_U_23
_atom_site_aniso_U_13
_atom_site_aniso_U_12
I1 0.04141(18) 0.0429(2) 0.03115(17) 0.00660(14) 0.01485(13) 0.00531(15)
I2 0.0491(2) 0.02957(17) 0.03622(18) 0.00056(14) 0.00738(14) 0.01315(14)
Si2 0.0247(6) 0.0214(6) 0.0186(5) -0.0019(5) 0.0013(4) -0.0016(5)
Al1 0.0262(6) 0.0252(7) 0.0215(6) -0.0013(5) 0.0038(5) 0.0035(5)
Si1 0.0208(5) 0.0225(6) 0.0218(6) 0.0003(5) 0.0017(4) -0.0004(5)
K1 0.0772(9) 0.0409(7) 0.0410(6) -0.0069(5) 0.0256(6) 0.0012(6)
N2 0.0225(18) 0.026(2) 0.0279(19) -0.0008(16) -0.0010(15) 0.0010(16)
N3 0.0297(19) 0.0192(18) 0.0210(18) -0.0033(15) 0.0013(15) -0.0008(15)
N4 0.035(2) 0.0227(19) 0.0222(18) 0.0020(16) 0.0010(15) -0.0032(16)
N1 0.0261(18) 0.027(2) 0.0263(19) 0.0004(17) 0.0037(15) -0.0051(16)
C21 0.036(2) 0.022(2) 0.021(2) 0.0016(18) -0.0013(18) 0.0032(19)
O4 0.060(2) 0.048(2) 0.060(2) -0.0044(18) 0.0199(19) -0.0049(16)
C2 0.028(2) 0.026(2) 0.019(2) -0.0034(18) 0.0005(17) -0.0030(19)
C1 0.023(2) 0.024(2) 0.021(2) -0.0014(18) 0.0015(17) 0.0001(18)
C11 0.041(3) 0.022(2) 0.029(2) -0.001(2) -0.003(2) -0.006(2)
C10 0.032(2) 0.025(2) 0.022(2) -0.0048(19) 0.0023(18) 0.0020(19)
C17 0.048(3) 0.026(2) 0.028(2) 0.003(2) -0.004(2) -0.011(2)
C3 0.025(2) 0.033(3) 0.023(2) -0.007(2) 0.0043(18) 0.002(2)
C25 0.034(3) 0.026(2) 0.040(3) 0.009(2) 0.004(2) -0.005(2)
C24 0.041(3) 0.021(2) 0.035(3) 0.003(2) 0.003(2) -0.001(2)
C20 0.052(3) 0.030(3) 0.035(3) 0.008(2) -0.001(2) -0.008(2)
C29 0.033(2) 0.031(3) 0.032(2) 0.002(2) -0.003(2) 0.005(2)
B4 0.024(2) 0.027(3) 0.019(2) -0.002(2) 0.0033(19) 0.000(2)
C4 0.026(2) 0.033(3) 0.031(2) -0.004(2) 0.0014(19) -0.001(2)
C32 0.040(3) 0.030(3) 0.038(3) 0.010(2) 0.003(2) 0.003(2)
C16 0.060(3) 0.028(3) 0.034(3) -0.003(2) -0.003(2) -0.007(2)
C5 0.031(3) 0.049(3) 0.033(3) -0.005(2) 0.004(2) -0.001(2)
B1 0.025(2) 0.024(3) 0.021(2) -0.004(2) -0.0001(19) 0.003(2)
B2 0.031(3) 0.027(3) 0.020(2) -0.006(2) -0.002(2) -0.002(2)
C9 0.036(3) 0.050(3) 0.038(3) -0.014(3) 0.000(2) -0.003(2)
B3 0.026(2) 0.028(3) 0.021(2) -0.001(2) 0.0007(19) 0.002(2)
C12 0.042(3) 0.034(3) 0.045(3) 0.003(2) -0.004(2) -0.009(2)
C26 0.045(3) 0.031(3) 0.048(3) 0.009(2) 0.004(2) -0.001(2)
C22 0.040(3) 0.026(3) 0.052(3) 0.005(2) -0.009(2) 0.003(2)
B6 0.032(3) 0.025(3) 0.027(3) -0.004(2) -0.001(2) 0.003(2)
C23 0.069(4) 0.038(3) 0.025(2) -0.002(2) 0.008(2) -0.001(3)
B8 0.024(2) 0.035(3) 0.027(3) -0.003(2) 0.000(2) 0.003(2)
C18 0.104(5) 0.026(3) 0.041(3) 0.000(3) -0.010(3) 0.002(3)
B9 0.028(3) 0.034(3) 0.026(3) -0.005(2) 0.008(2) -0.005(2)
C30 0.042(3) 0.034(3) 0.062(4) 0.007(3) 0.009(3) 0.013(2)
C27 0.040(3) 0.056(4) 0.059(4) 0.022(3) 0.019(3) -0.003(3)
C28 0.069(4) 0.035(3) 0.052(4) 0.001(3) -0.003(3) -0.012(3)
C47 0.062(3) 0.073(4) 0.064(4) -0.012(3) 0.015(3) 0.005(3)
C46 0.097(4) 0.051(3) 0.059(4) 0.007(3) 0.016(4) -0.004(3)
B7 0.030(3) 0.029(3) 0.023(2) -0.007(2) 0.001(2) 0.002(2)
C31 0.066(4) 0.054(4) 0.034(3) 0.009(3) -0.012(3) -0.002(3)
C45 0.080(3) 0.051(3) 0.055(3) -0.008(2) 0.028(3) -0.015(2)
C19 0.058(4) 0.071(5) 0.068(4) 0.035(4) -0.008(3) -0.030(4)
C48 0.096(5) 0.070(4) 0.071(5) 0.001(3) 0.016(4) 0.025(3)
O1 0.123(4) 0.085(3) 0.092(3) 0.007(3) -0.010(2) -0.009(3)
C6 0.022(2) 0.071(4) 0.052(3) 0.000(3) 0.004(2) -0.002(3)
B5 0.029(3) 0.029(3) 0.027(3) -0.001(2) 0.009(2) 0.000(2)
C8 0.044(3) 0.064(4) 0.041(3) -0.016(3) -0.002(3) -0.010(3)
O2 0.118(4) 0.133(4) 0.056(3) -0.007(3) 0.019(3) -0.011(3)
C13 0.046(3) 0.052(4) 0.071(4) 0.018(4) -0.022(3) -0.015(3)
C15 0.092(5) 0.036(3) 0.034(3) -0.008(3) -0.014(3) -0.009(3)
B10 0.025(3) 0.039(3) 0.025(3) -0.006(2) 0.002(2) 0.004(2)
C7 0.027(3) 0.070(4) 0.055(4) -0.003(3) -0.012(2) -0.007(3)
C14 0.083(5) 0.037(3) 0.049(4) 0.002(3) -0.028(3) -0.023(3)
C38 0.116(6) 0.068(5) 0.093(4) 0.016(4) 0.001(4) -0.010(4)
C33 0.109(5) 0.162(4) 0.063(3) 0.002(4) 0.019(3) -0.022(3)
C37 0.131(5) 0.095(4) 0.091(4) 0.017(3) -0.007(3) -0.018(4)
C35 0.142(5) 0.143(4) 0.066(4) -0.014(5) 0.014(4) 0.011(3)
C36 0.163(6) 0.114(4) 0.074(5) -0.012(5) 0.050(5) 0.010(4)
C39 0.126(5) 0.104(5) 0.115(4) -0.017(4) -0.002(3) -0.017(4)
C40 0.170(8) 0.128(7) 0.148(6) -0.045(6) 0.026(5) 0.005(7)
O3 0.095(4) 0.110(4) 0.073(3) -0.016(3) 0.018(3) -0.001(3)
C43 0.095(5) 0.116(5) 0.088(5) -0.048(4) 0.028(4) -0.003(3)
C41 0.130(6) 0.104(5) 0.071(5) -0.024(3) 0.022(5) 0.030(4)
C42 0.125(7) 0.115(5) 0.087(6) 0.001(5) 0.051(5) 0.006(5)
C44 0.115(7) 0.101(5) 0.112(7) -0.036(4) 0.049(6) -0.011(5)
C34 0.135(7) 0.193(8) 0.095(6) 0.025(6) -0.012(4) -0.044(6)

_geom_special_details            
;
 All esds (except the esd in the dihedral angle between two l.s. planes)
 are estimated using the full covariance matrix.  The cell esds are taken
 into account individually in the estimation of esds in distances, angles
 and torsion angles; correlations between esds in cell parameters are only
 used when they are defined by crystal symmetry.  An approximate (isotropic)
 treatment of cell esds is used for estimating esds involving l.s. planes.
;

loop_
_geom_bond_atom_site_label_1
_geom_bond_atom_site_label_2
_geom_bond_distance
_geom_bond_site_symmetry_2
_geom_bond_publ_flag
I1 Al1 2.5688(13) . ?
I2 Al1 2.5786(13) . ?
Si2 C2 1.795(4) . ?
Si2 N3 1.833(4) . ?
Si2 N4 1.834(4) . ?
Si2 C10 2.283(5) . ?
Si2 Al1 2.5060(17) . ?
Al1 Si1 2.4950(17) . ?
Si1 C1 1.794(4) . ?
Si1 N1 1.830(4) . ?
Si1 N2 1.836(4) . ?
Si1 C3 2.274(5) . ?
K1 O2 2.708(7) . ?
K1 O1 2.790(7) . ?
K1 B5 3.251(5) 3_667 ?
K1 B7 3.324(6) 3_667 ?
K1 B10 3.419(5) 3_667 ?
K1 K1 4.846(3) 3_667 ?
N2 C3 1.337(6) . ?
N2 C29 1.479(6) . ?
N3 C10 1.341(6) . ?
N3 C21 1.477(6) . ?
N4 C10 1.330(6) . ?
N4 C17 1.487(6) . ?
N1 C3 1.336(6) . ?
N1 C25 1.488(6) . ?
C21 C24 1.520(6) . ?
C21 C23 1.522(7) . ?
C21 C22 1.525(7) . ?
O4 C45 1.416(6) . ?
O4 C47 1.424(6) . ?
C2 B9 1.644(7) . ?
C2 B8 1.647(7) . ?
C2 B4 1.691(6) . ?
C2 B1 1.698(7) . ?
C1 B3 1.632(6) . ?
C1 B2 1.642(7) . ?
C1 B1 1.684(6) . ?
C1 B4 1.698(7) . ?
C11 C16 1.390(7) . ?
C11 C12 1.393(7) . ?
C11 C10 1.485(6) . ?
C17 C18 1.512(8) . ?
C17 C20 1.525(7) . ?
C17 C19 1.526(8) . ?
C3 C4 1.492(6) . ?
C25 C27 1.524(7) . ?
C25 C26 1.525(7) . ?
C25 C28 1.532(8) . ?
C29 C32 1.514(7) . ?
C29 C30 1.525(7) . ?
C29 C31 1.536(7) . ?
B4 B5 1.876(7) . ?
B4 B3 1.961(7) . ?
B4 B9 1.988(7) . ?
C4 C9 1.383(7) . ?
C4 C5 1.398(7) . ?
C16 C15 1.377(8) . ?
C5 C6 1.392(7) . ?
B1 B6 1.877(7) . ?
B1 B8 1.970(7) . ?
B1 B2 1.991(7) . ?
B2 B7 1.759(7) . ?
B2 B3 1.765(7) . ?
B2 B6 1.786(7) . ?
C9 C8 1.376(7) . ?
B3 B7 1.761(7) . ?
B3 B5 1.788(7) . ?
C12 C13 1.386(8) . ?
B6 B8 1.784(7) . ?
B6 B10 1.814(8) . ?
B6 B7 1.817(7) . ?
B8 B9 1.760(8) . ?
B8 B10 1.762(7) . ?
B9 B10 1.752(8) . ?
B9 B5 1.804(8) . ?
C47 C48 1.493(8) . ?
C46 C45 1.501(7) . ?
B7 B10 1.763(7) . ?
B7 B5 1.803(8) . ?
O1 C39 1.451(8) . ?
O1 C37 1.466(8) . ?
C6 C7 1.379(8) . ?
B5 B10 1.809(8) . ?
C8 C7 1.380(8) . ?
O2 C35 1.423(8) . ?
O2 C33 1.466(8) . ?
C13 C14 1.375(10) . ?
C15 C14 1.375(10) . ?
C38 C37 1.382(8) . ?
C33 C34 1.379(9) . ?
C35 C36 1.410(9) . ?
C39 C40 1.388(9) . ?
O3 C43 1.412(7) . ?
O3 C41 1.414(7) . ?
C43 C44 1.516(8) . ?
C41 C42 1.494(8) . ?

loop_
_geom_angle_atom_site_label_1
_geom_angle_atom_site_label_2
_geom_angle_atom_site_label_3
_geom_angle
_geom_angle_site_symmetry_1
_geom_angle_site_symmetry_3
_geom_angle_publ_flag
C2 Si2 N3 117.38(19) . . ?
C2 Si2 N4 116.41(19) . . ?
N3 Si2 N4 71.59(17) . . ?
C2 Si2 C10 124.57(19) . . ?
N3 Si2 C10 35.98(16) . . ?
N4 Si2 C10 35.62(16) . . ?
C2 Si2 Al1 107.63(15) . . ?
N3 Si2 Al1 120.36(13) . . ?
N4 Si2 Al1 120.25(14) . . ?
C10 Si2 Al1 127.79(12) . . ?
Si1 Al1 Si2 101.99(6) . . ?
Si1 Al1 I1 110.60(6) . . ?
Si2 Al1 I1 115.49(6) . . ?
Si1 Al1 I2 113.97(6) . . ?
Si2 Al1 I2 111.57(6) . . ?
I1 Al1 I2 103.62(4) . . ?
C1 Si1 N1 116.33(19) . . ?
C1 Si1 N2 115.56(19) . . ?
N1 Si1 N2 71.96(17) . . ?
C1 Si1 C3 123.66(18) . . ?
N1 Si1 C3 35.99(17) . . ?
N2 Si1 C3 36.00(17) . . ?
C1 Si1 Al1 107.89(15) . . ?
N1 Si1 Al1 120.35(13) . . ?
N2 Si1 Al1 121.45(13) . . ?
C3 Si1 Al1 128.45(12) . . ?
O2 K1 O1 111.4(2) . . ?
O2 K1 B5 84.34(16) . 3_667 ?
O1 K1 B5 106.48(17) . 3_667 ?
O2 K1 B7 89.30(16) . 3_667 ?
O1 K1 B7 133.25(17) . 3_667 ?
B5 K1 B7 31.80(13) 3_667 3_667 ?
O2 K1 B10 113.24(16) . 3_667 ?
O1 K1 B10 104.89(16) . 3_667 ?
B5 K1 B10 31.35(13) 3_667 3_667 ?
B7 K1 B10 30.27(12) 3_667 3_667 ?
O2 K1 K1 106.85(15) . 3_667 ?
O1 K1 K1 141.63(14) . 3_667 ?
B5 K1 K1 73.91(10) 3_667 3_667 ?
B7 K1 K1 42.97(10) 3_667 3_667 ?
B10 K1 K1 55.30(10) 3_667 3_667 ?
C3 N2 C29 130.8(4) . . ?
C3 N2 Si1 90.2(3) . . ?
C29 N2 Si1 138.7(3) . . ?
C10 N3 C21 130.8(4) . . ?
C10 N3 Si2 90.6(3) . . ?
C21 N3 Si2 137.9(3) . . ?
C10 N4 C17 130.2(4) . . ?
C10 N4 Si2 90.9(3) . . ?
C17 N4 Si2 138.8(3) . . ?
C3 N1 C25 131.0(4) . . ?
C3 N1 Si1 90.4(3) . . ?
C25 N1 Si1 138.5(3) . . ?
N3 C21 C24 106.1(3) . . ?
N3 C21 C23 110.9(4) . . ?
C24 C21 C23 109.1(4) . . ?
N3 C21 C22 110.6(4) . . ?
C24 C21 C22 109.3(4) . . ?
C23 C21 C22 110.7(4) . . ?
C45 O4 C47 113.3(5) . . ?
B9 C2 B8 64.7(3) . . ?
B9 C2 B4 73.2(3) . . ?
B8 C2 B4 112.3(4) . . ?
B9 C2 B1 112.7(4) . . ?
B8 C2 B1 72.2(3) . . ?
B4 C2 B1 79.0(3) . . ?
B9 C2 Si2 134.6(3) . . ?
B8 C2 Si2 136.2(3) . . ?
B4 C2 Si2 111.3(3) . . ?
B1 C2 Si2 112.5(3) . . ?
B3 C1 B2 65.3(3) . . ?
B3 C1 B1 113.3(3) . . ?
B2 C1 B1 73.5(3) . . ?
B3 C1 B4 72.1(3) . . ?
B2 C1 B4 112.9(3) . . ?
B1 C1 B4 79.2(3) . . ?
B3 C1 Si1 132.7(3) . . ?
B2 C1 Si1 136.9(3) . . ?
B1 C1 Si1 113.5(3) . . ?
B4 C1 Si1 110.2(3) . . ?
C16 C11 C12 119.8(5) . . ?
C16 C11 C10 120.3(5) . . ?
C12 C11 C10 119.9(4) . . ?
N4 C10 N3 106.8(4) . . ?
N4 C10 C11 127.6(4) . . ?
N3 C10 C11 125.6(4) . . ?
N4 C10 Si2 53.4(2) . . ?
N3 C10 Si2 53.4(2) . . ?
C11 C10 Si2 178.5(4) . . ?
N4 C17 C18 110.7(4) . . ?
N4 C17 C20 105.6(4) . . ?
C18 C17 C20 109.8(5) . . ?
N4 C17 C19 110.1(5) . . ?
C18 C17 C19 111.3(5) . . ?
C20 C17 C19 109.2(5) . . ?
N1 C3 N2 107.4(4) . . ?
N1 C3 C4 126.7(4) . . ?
N2 C3 C4 125.9(4) . . ?
N1 C3 Si1 53.6(2) . . ?
N2 C3 Si1 53.8(2) . . ?
C4 C3 Si1 178.9(4) . . ?
N1 C25 C27 110.3(4) . . ?
N1 C25 C26 105.6(4) . . ?
C27 C25 C26 109.6(5) . . ?
N1 C25 C28 110.4(4) . . ?
C27 C25 C28 112.0(5) . . ?
C26 C25 C28 108.7(5) . . ?
N2 C29 C32 106.2(4) . . ?
N2 C29 C30 110.1(4) . . ?
C32 C29 C30 110.2(4) . . ?
N2 C29 C31 110.9(4) . . ?
C32 C29 C31 108.3(4) . . ?
C30 C29 C31 111.0(4) . . ?
C2 B4 C1 99.5(3) . . ?
C2 B4 B5 103.0(3) . . ?
C1 B4 B5 102.6(3) . . ?
C2 B4 B3 127.8(4) . . ?
C1 B4 B3 52.4(2) . . ?
B5 B4 B3 55.5(3) . . ?
C2 B4 B9 52.3(3) . . ?
C1 B4 B9 126.9(4) . . ?
B5 B4 B9 55.6(3) . . ?
B3 B4 B9 105.8(3) . . ?
C9 C4 C5 120.1(5) . . ?
C9 C4 C3 118.8(4) . . ?
C5 C4 C3 121.1(4) . . ?
C15 C16 C11 119.9(6) . . ?
C6 C5 C4 118.8(5) . . ?
C1 B1 C2 99.8(3) . . ?
C1 B1 B6 102.1(3) . . ?
C2 B1 B6 102.7(3) . . ?
C1 B1 B8 127.3(4) . . ?
C2 B1 B8 52.7(3) . . ?
B6 B1 B8 55.2(3) . . ?
C1 B1 B2 52.3(2) . . ?
C2 B1 B2 127.1(4) . . ?
B6 B1 B2 54.9(3) . . ?
B8 B1 B2 105.0(3) . . ?
C1 B2 B7 107.2(4) . . ?
C1 B2 B3 57.1(3) . . ?
B7 B2 B3 60.0(3) . . ?
C1 B2 B6 107.9(3) . . ?
B7 B2 B6 61.6(3) . . ?
B3 B2 B6 107.4(4) . . ?
C1 B2 B1 54.2(2) . . ?
B7 B2 B1 101.3(3) . . ?
B3 B2 B1 94.9(3) . . ?
B6 B2 B1 59.3(3) . . ?
C8 C9 C4 120.7(5) . . ?
C1 B3 B7 107.5(4) . . ?
C1 B3 B2 57.6(3) . . ?
B7 B3 B2 59.8(3) . . ?
C1 B3 B5 109.3(4) . . ?
B7 B3 B5 61.1(3) . . ?
B2 B3 B5 107.8(4) . . ?
C1 B3 B4 55.5(3) . . ?
B7 B3 B4 101.6(3) . . ?
B2 B3 B4 96.5(3) . . ?
B5 B3 B4 59.8(3) . . ?
C13 C12 C11 119.1(6) . . ?
B8 B6 B2 123.4(4) . . ?
B8 B6 B10 58.6(3) . . ?
B2 B6 B10 109.5(4) . . ?
B8 B6 B7 109.4(4) . . ?
B2 B6 B7 58.5(3) . . ?
B10 B6 B7 58.1(3) . . ?
B8 B6 B1 65.0(3) . . ?
B2 B6 B1 65.8(3) . . ?
B10 B6 B1 103.5(4) . . ?
B7 B6 B1 103.6(3) . . ?
C2 B8 B9 57.6(3) . . ?
C2 B8 B10 107.4(4) . . ?
B9 B8 B10 59.7(3) . . ?
C2 B8 B6 108.9(4) . . ?
B9 B8 B6 107.9(4) . . ?
B10 B8 B6 61.5(3) . . ?
C2 B8 B1 55.1(3) . . ?
B9 B8 B1 96.3(3) . . ?
B10 B8 B1 101.8(3) . . ?
B6 B8 B1 59.8(3) . . ?
C2 B9 B10 107.9(4) . . ?
C2 B9 B8 57.7(3) . . ?
B10 B9 B8 60.2(3) . . ?
C2 B9 B5 108.1(4) . . ?
B10 B9 B5 61.1(3) . . ?
B8 B9 B5 107.3(4) . . ?
C2 B9 B4 54.5(3) . . ?
B10 B9 B4 100.9(3) . . ?
B8 B9 B4 95.2(3) . . ?
B5 B9 B4 59.1(3) . . ?
O4 C47 C48 108.4(6) . . ?
B2 B7 B3 60.2(3) . . ?
B2 B7 B10 113.2(4) . . ?
B3 B7 B10 112.9(4) . . ?
B2 B7 B5 107.4(4) . . ?
B3 B7 B5 60.2(3) . . ?
B10 B7 B5 61.0(3) . . ?
B2 B7 B6 59.9(3) . . ?
B3 B7 B6 106.2(4) . . ?
B10 B7 B6 60.9(3) . . ?
B5 B7 B6 103.6(4) . . ?
B2 B7 K1 167.4(3) . 3_667 ?
B3 B7 K1 110.6(3) . 3_667 ?
B10 B7 K1 77.8(3) . 3_667 ?
B5 B7 K1 71.9(2) . 3_667 ?
B6 B7 K1 132.7(3) . 3_667 ?
O4 C45 C46 109.1(5) . . ?
C39 O1 C37 102.5(7) . . ?
C39 O1 K1 132.3(6) . . ?
C37 O1 K1 121.4(5) . . ?
C7 C6 C5 120.3(5) . . ?
B3 B5 B7 58.7(3) . . ?
B3 B5 B9 122.5(4) . . ?
B7 B5 B9 109.2(4) . . ?
B3 B5 B10 109.4(4) . . ?
B7 B5 B10 58.4(3) . . ?
B9 B5 B10 58.0(3) . . ?
B3 B5 B4 64.7(3) . . ?
B7 B5 B4 103.4(3) . . ?
B9 B5 B4 65.3(3) . . ?
B10 B5 B4 103.2(3) . . ?
B3 B5 K1 112.8(3) . 3_667 ?
B7 B5 K1 76.3(2) . 3_667 ?
B9 B5 K1 117.8(3) . 3_667 ?
B10 B5 K1 79.5(2) . 3_667 ?
B4 B5 K1 176.8(3) . 3_667 ?
C9 C8 C7 119.3(5) . . ?
C35 O2 C33 122.0(8) . . ?
C35 O2 K1 121.2(6) . . ?
C33 O2 K1 107.8(5) . . ?
C14 C13 C12 120.8(6) . . ?
C14 C15 C16 120.5(6) . . ?
B9 B10 B8 60.1(3) . . ?
B9 B10 B7 113.6(4) . . ?
B8 B10 B7 113.0(4) . . ?
B9 B10 B5 60.9(3) . . ?
B8 B10 B5 107.0(4) . . ?
B7 B10 B5 60.6(3) . . ?
B9 B10 B6 106.9(4) . . ?
B8 B10 B6 59.8(3) . . ?
B7 B10 B6 61.0(3) . . ?
B5 B10 B6 103.4(4) . . ?
B9 B10 K1 112.3(3) . 3_667 ?
B8 B10 K1 171.9(4) . 3_667 ?
B7 B10 K1 71.9(2) . 3_667 ?
B5 B10 K1 69.2(2) . 3_667 ?
B6 B10 K1 127.6(3) . 3_667 ?
C6 C7 C8 120.8(5) . . ?
C15 C14 C13 119.8(5) . . ?
C34 C33 O2 117.7(9) . . ?
C38 C37 O1 110.2(8) . . ?
C36 C35 O2 113.5(9) . . ?
C40 C39 O1 102.4(9) . . ?
C43 O3 C41 110.5(7) . . ?
O3 C43 C44 105.3(7) . . ?
O3 C41 C42 107.1(8) . . ?

_refine_diff_density_max         1.238
_refine_diff_density_min         -0.904
_refine_diff_density_rms         0.095

_shelx_res_file                  
;
TITL CU-4327 in P2(1)/n
    D:\STRUCT~1\CU-432~1\cu-4327_sq.res
    created by SHELXL-2018/3 at 15:28:53 on 16-Apr-2021
CELL 1.54184 14.7194 30.6034 15.2868 90.000 94.863 90.000
ZERR 4.0000 0.0003 0.0007 0.0003 0.000 0.002 0.000
LATT 1
SYMM 0.5-X, 0.5+Y, 0.5-Z
SFAC C O H B N AL SI K I
UNIT 192 16 384 40 16 4 8 4 8
OMIT -4 135
BOND
SADI 0.01 o3 c43 o3 c41 o4 c45 o4 c47
SADI 0.01 c43 c44 c41 c42 c45 c46 c47 c48
SIMU 0.01 o3 c41 c42 c43 c44
DELU 0.001 o3 c41 c42 c43 c44
SIMU 0.01 o4 c45 c46 c47 c48
DELU 0.001 o4 c45 c46 c47 c48
SADI 0.01 o2 c33 o2 c35 o1 c37 o1 c39
SADI 0.01 c33 c34 c35 c36 c37 c38 c39 c40
SIMU 0.005 o1 c37 c38 c39 c40
DELU 0.0005 o1 c37 c38 c39 c40
SIMU 0.005 o2 c33 c34 c35 c36
DELU 0.0005 o2 c33 c34 c35 c36
ABIN
ABIN
FREE K1 C33
FREE K1 B6
FREE K1 B7
OMIT 4 17 15
OMIT -11 17 12
OMIT 2 2 0
OMIT 1 2 1
OMIT -2 0 4
OMIT 4 0 4
OMIT 5 2 4
OMIT 5 9 2
ACTA
FMAP 2 1 53
GRID
PLAN 60 0 0
MERG 2
SIZE 0.09 0.17 0.23
TEMP -123
L.S. 5 0 5
WGHT    0.065900   13.666101
FVAR       1.58726
I1    9    0.835224    0.410922    0.485744    11.00000    0.04141    0.04291 =
         0.03115    0.00660    0.01485    0.00531
I2    9    0.834943    0.296869    0.619553    11.00000    0.04908    0.02957 =
         0.03622    0.00056    0.00738    0.01315
SI2   7    0.600946    0.375693    0.619332    11.00000    0.02471    0.02143 =
         0.01864   -0.00191    0.00126   -0.00162
AL1   6    0.771234    0.375356    0.619797    11.00000    0.02616    0.02520 =
         0.02146   -0.00127    0.00376    0.00349
SI1   7    0.818410    0.417418    0.755935    11.00000    0.02084    0.02252 =
         0.02180    0.00031    0.00167   -0.00043
K1    8    0.538138    0.568955    0.934313    11.00000    0.07719    0.04094 =
         0.04098   -0.00691    0.02562    0.00116
N2    5    0.912396    0.398883    0.833676    11.00000    0.02254    0.02601 =
         0.02785   -0.00083   -0.00102    0.00100
N3    5    0.529362    0.384424    0.516782    11.00000    0.02971    0.01916 =
         0.02102   -0.00333    0.00127   -0.00078
N4    5    0.535546    0.325651    0.593479    11.00000    0.03475    0.02271 =
         0.02216    0.00204    0.00102   -0.00323
N1    5    0.910161    0.457800    0.756473    11.00000    0.02607    0.02733 =
         0.02630    0.00042    0.00371   -0.00510
C21   1    0.517601    0.417866    0.447062    11.00000    0.03605    0.02226 =
         0.02062    0.00161   -0.00130    0.00320
O4    2    1.055396    0.286582    0.394242    11.00000    0.06027    0.04798 =
         0.05998   -0.00440    0.01990   -0.00488
C2    1    0.572350    0.405573    0.714239    11.00000    0.02759    0.02645 =
         0.01915   -0.00340    0.00046   -0.00300
C1    1    0.716979    0.434262    0.803964    11.00000    0.02344    0.02445 =
         0.02053   -0.00145    0.00147    0.00005
C11   1    0.430984    0.323004    0.453707    11.00000    0.04103    0.02159 =
         0.02910   -0.00089   -0.00320   -0.00635
C10   1    0.497185    0.343505    0.520107    11.00000    0.03186    0.02489 =
         0.02211   -0.00481    0.00230    0.00204
C17   1    0.523582    0.281464    0.631320    11.00000    0.04754    0.02620 =
         0.02848    0.00292   -0.00397   -0.01118
C3    1    0.961787    0.433637    0.814052    11.00000    0.02505    0.03339 =
         0.02292   -0.00735    0.00430    0.00194
C25   1    0.926505    0.501459    0.717996    11.00000    0.03447    0.02625 =
         0.03991    0.00915    0.00399   -0.00506
C24   1    0.575159    0.456732    0.479680    11.00000    0.04082    0.02097 =
         0.03470    0.00264    0.00277   -0.00051
AFIX 137
H24A  3    0.554262    0.467235    0.535120    11.00000   -1.50000
H24B  3    0.569125    0.480179    0.435911    11.00000   -1.50000
H24C  3    0.639208    0.447844    0.489042    11.00000   -1.50000
AFIX   0
C20   1    0.580514    0.281507    0.719476    11.00000    0.05202    0.03020 =
         0.03518    0.00847   -0.00108   -0.00828
AFIX 137
H20A  3    0.644035    0.288393    0.710319    11.00000   -1.50000
H20B  3    0.577466    0.252619    0.746734    11.00000   -1.50000
H20C  3    0.556617    0.303537    0.758010    11.00000   -1.50000
AFIX   0
C29   1    0.936330    0.360629    0.890121    11.00000    0.03258    0.03058 =
         0.03243    0.00171   -0.00337    0.00549
B4    4    0.641968    0.392116    0.803871    11.00000    0.02411    0.02677 =
         0.01850   -0.00209    0.00325    0.00032
AFIX 153
H17   3    0.680435    0.362707    0.783781    11.00000   -1.20000
AFIX   0
C4    1    1.056537    0.443644    0.851109    11.00000    0.02581    0.03341 =
         0.03107   -0.00415    0.00137   -0.00129
C32   1    0.850859    0.333052    0.889073    11.00000    0.04049    0.02993 =
         0.03759    0.00979    0.00325    0.00281
AFIX 137
H32A  3    0.803237    0.349452    0.915916    11.00000   -1.50000
H32B  3    0.864243    0.306102    0.922322    11.00000   -1.50000
H32C  3    0.829767    0.325751    0.828304    11.00000   -1.50000
AFIX   0
C16   1    0.461661    0.298590    0.385372    11.00000    0.06006    0.02769 =
         0.03414   -0.00282   -0.00338   -0.00694
AFIX  43
H16   3    0.525190    0.294697    0.381272    11.00000   -1.20000
AFIX   0
C5    1    1.131810    0.432205    0.806080    11.00000    0.03104    0.04888 =
         0.03309   -0.00511    0.00447   -0.00077
AFIX  43
H5    3    1.123855    0.417260    0.751499    11.00000   -1.20000
AFIX   0
B1    4    0.634144    0.452176    0.729853    11.00000    0.02518    0.02435 =
         0.02118   -0.00415   -0.00012    0.00328
AFIX 153
H23   3    0.667915    0.456863    0.667571    11.00000   -1.20000
AFIX   0
B2    4    0.677318    0.479511    0.844077    11.00000    0.03054    0.02721 =
         0.02028   -0.00625   -0.00214   -0.00203
AFIX 153
H24   3    0.720497    0.509200    0.858504    11.00000   -1.20000
AFIX   0
C9    1    1.068977    0.465359    0.930570    11.00000    0.03598    0.04957 =
         0.03758   -0.01447    0.00037   -0.00279
AFIX  43
H9    3    1.017579    0.472550    0.961347    11.00000   -1.20000
AFIX   0
B3    4    0.684092    0.429806    0.902882    11.00000    0.02571    0.02794 =
         0.02071   -0.00140    0.00067    0.00232
AFIX 153
H26   3    0.733121    0.422354    0.961038    11.00000   -1.20000
AFIX   0
C12   1    0.337773    0.328567    0.459481    11.00000    0.04226    0.03405 =
         0.04476    0.00273   -0.00356   -0.00920
AFIX  43
H12   3    0.316191    0.345242    0.505875    11.00000   -1.20000
AFIX   0
C26   1    0.836693    0.514288    0.667522    11.00000    0.04539    0.03055 =
         0.04783    0.00857    0.00390   -0.00100
AFIX 137
H26A  3    0.818585    0.491589    0.624294    11.00000   -1.50000
H26B  3    0.844329    0.542114    0.637276    11.00000   -1.50000
H26C  3    0.789430    0.517407    0.708549    11.00000   -1.50000
AFIX   0
C22   1    0.418009    0.431808    0.432504    11.00000    0.04014    0.02622 =
         0.05199    0.00517   -0.00943    0.00311
AFIX 137
H22A  3    0.380519    0.406578    0.413168    11.00000   -1.50000
H22B  3    0.411799    0.454645    0.387454    11.00000   -1.50000
H22C  3    0.397701    0.443161    0.487535    11.00000   -1.50000
AFIX   0
B6    4    0.561929    0.485879    0.799639    11.00000    0.03228    0.02475 =
         0.02697   -0.00354   -0.00059    0.00298
AFIX 153
H30   3    0.541929    0.520368    0.782762    11.00000   -1.20000
AFIX   0
C23   1    0.551792    0.401144    0.362000    11.00000    0.06863    0.03850 =
         0.02523   -0.00245    0.00776   -0.00133
AFIX 137
H23A  3    0.614113    0.390067    0.373643    11.00000   -1.50000
H23B  3    0.551288    0.425054    0.319318    11.00000   -1.50000
H23C  3    0.511988    0.377544    0.338275    11.00000   -1.50000
AFIX   0
B8    4    0.501532    0.445299    0.734161    11.00000    0.02387    0.03547 =
         0.02670   -0.00256   -0.00019    0.00348
AFIX 153
H35   3    0.444604    0.455656    0.685301    11.00000   -1.20000
AFIX   0
C18   1    0.558135    0.246568    0.572454    11.00000    0.10427    0.02559 =
         0.04074    0.00012   -0.01026    0.00176
AFIX 137
H18A  3    0.522121    0.247077    0.515525    11.00000   -1.50000
H18B  3    0.552347    0.217857    0.599824    11.00000   -1.50000
H18C  3    0.622331    0.252154    0.563862    11.00000   -1.50000
AFIX   0
B9    4    0.506701    0.396100    0.793957    11.00000    0.02768    0.03351 =
         0.02554   -0.00463    0.00763   -0.00478
AFIX 153
H38   3    0.453704    0.369751    0.789759    11.00000   -1.20000
AFIX   0
C30   1    1.012887    0.334655    0.853249    11.00000    0.04234    0.03369 =
         0.06198    0.00658    0.00918    0.01336
AFIX 137
H30A  3    0.994271    0.326055    0.792616    11.00000   -1.50000
H30B  3    1.025697    0.308451    0.889034    11.00000   -1.50000
H30C  3    1.067875    0.352772    0.854408    11.00000   -1.50000
AFIX   0
C27   1    1.001115    0.498593    0.654982    11.00000    0.04011    0.05562 =
         0.05928    0.02173    0.01865   -0.00252
AFIX 137
H27A  3    1.058307    0.489384    0.687202    11.00000   -1.50000
H27B  3    1.009487    0.527295    0.628396    11.00000   -1.50000
H27C  3    0.983545    0.477256    0.608815    11.00000   -1.50000
AFIX   0
C28   1    0.949126    0.535108    0.790825    11.00000    0.06855    0.03484 =
         0.05202    0.00059   -0.00277   -0.01159
AFIX 137
H28A  3    0.904963    0.532624    0.835072    11.00000   -1.50000
H28B  3    0.946235    0.564573    0.765635    11.00000   -1.50000
H28C  3    1.010649    0.529649    0.818348    11.00000   -1.50000
AFIX   0
C47   1    0.973468    0.309938    0.369892    11.00000    0.06244    0.07300 =
         0.06372   -0.01241    0.01497    0.00476
AFIX  23
H47A  3    0.943946    0.318697    0.423020    11.00000   -1.20000
H47B  3    0.930525    0.291185    0.333415    11.00000   -1.20000
AFIX   0
C46   1    1.130029    0.223487    0.455946    11.00000    0.09723    0.05081 =
         0.05893    0.00688    0.01627   -0.00396
AFIX 137
H46A  3    1.158219    0.219011    0.400819    11.00000   -1.50000
H46B  3    1.119787    0.195123    0.483196    11.00000   -1.50000
H46C  3    1.170514    0.241225    0.495858    11.00000   -1.50000
AFIX   0
B7    4    0.589672    0.464614    0.909605    11.00000    0.02985    0.02857 =
         0.02254   -0.00652    0.00072    0.00195
AFIX 153
H49   3    0.597882    0.491609    0.959115    11.00000   -1.20000
AFIX   0
C31   1    0.963097    0.374824    0.985233    11.00000    0.06599    0.05427 =
         0.03406    0.00948   -0.01168   -0.00247
AFIX 137
H31A  3    1.021165    0.390637    0.988009    11.00000   -1.50000
H31B  3    0.969519    0.348946    1.023011    11.00000   -1.50000
H31C  3    0.915678    0.393944    1.005342    11.00000   -1.50000
AFIX   0
C45   1    1.040557    0.246610    0.437518    11.00000    0.07975    0.05140 =
         0.05549   -0.00773    0.02775   -0.01521
AFIX  23
H45A  3    0.998064    0.228072    0.400069    11.00000   -1.20000
H45B  3    1.012950    0.252339    0.493239    11.00000   -1.20000
AFIX   0
C19   1    0.423655    0.274011    0.646706    11.00000    0.05807    0.07083 =
         0.06786    0.03511   -0.00832   -0.03005
AFIX 137
H19A  3    0.401344    0.298697    0.679659    11.00000   -1.50000
H19B  3    0.417940    0.247014    0.680279    11.00000   -1.50000
H19C  3    0.387520    0.271536    0.590060    11.00000   -1.50000
AFIX   0
C48   1    0.996854    0.349494    0.319260    11.00000    0.09608    0.07020 =
         0.07140    0.00082    0.01583    0.02500
AFIX 137
H48A  3    1.037319    0.368457    0.356643    11.00000   -1.50000
H48B  3    0.940912    0.365422    0.300118    11.00000   -1.50000
H48C  3    1.027684    0.340574    0.267777    11.00000   -1.50000
AFIX   0
O1    2    0.679641    0.629475    0.931407    11.00000    0.12348    0.08532 =
         0.09205    0.00701   -0.01006   -0.00912
C6    1    1.218632    0.443115    0.842690    11.00000    0.02233    0.07133 =
         0.05168   -0.00004    0.00410   -0.00233
AFIX  43
H6    3    1.270555    0.435580    0.812974    11.00000   -1.20000
AFIX   0
B5    4    0.572269    0.406566    0.896961    11.00000    0.02900    0.02897 =
         0.02679   -0.00068    0.00930    0.00020
AFIX 153
H8    3    0.575380    0.374978    0.934094    11.00000   -1.20000
AFIX   0
C8    1    1.155015    0.476663    0.965543    11.00000    0.04403    0.06377 =
         0.04133   -0.01565   -0.00175   -0.01040
AFIX  43
H8A   3    1.162985    0.492454    1.019147    11.00000   -1.20000
AFIX   0
O2    2    0.385611    0.597359    0.839865    11.00000    0.11793    0.13289 =
         0.05551   -0.00659    0.01871   -0.01088
C13   1    0.276932    0.309465    0.396681    11.00000    0.04613    0.05227 =
         0.07128    0.01807   -0.02155   -0.01506
AFIX  43
H13   3    0.213261    0.313278    0.399976    11.00000   -1.20000
AFIX   0
C15   1    0.399743    0.280066    0.323648    11.00000    0.09226    0.03552 =
         0.03422   -0.00792   -0.01408   -0.00940
AFIX  43
H15   3    0.420834    0.263717    0.276570    11.00000   -1.20000
AFIX   0
B10   4    0.490825    0.445637    0.848064    11.00000    0.02524    0.03860 =
         0.02509   -0.00608    0.00218    0.00351
AFIX 153
H13A  3    0.417878    0.456249    0.846397    11.00000   -1.20000
AFIX   0
C7    1    1.229588    0.464819    0.921928    11.00000    0.02721    0.07045 =
         0.05522   -0.00334   -0.01248   -0.00701
AFIX  43
H7    3    1.289204    0.471705    0.946807    11.00000   -1.20000
AFIX   0
C14   1    0.307618    0.285047    0.329623    11.00000    0.08331    0.03746 =
         0.04946    0.00167   -0.02780   -0.02329
AFIX  43
H14   3    0.265274    0.271654    0.287531    11.00000   -1.20000
AFIX   0
C38   1    0.700450    0.608979    0.787201    11.00000    0.11606    0.06816 =
         0.09329    0.01583    0.00061   -0.01043
AFIX 137
H38A  3    0.692243    0.577889    0.799716    11.00000   -1.50000
H38B  3    0.739216    0.612139    0.738534    11.00000   -1.50000
H38C  3    0.640921    0.622389    0.771065    11.00000   -1.50000
AFIX   0
C33   1    0.317576    0.562345    0.838914    11.00000    0.10923    0.16214 =
         0.06324    0.00243    0.01937   -0.02168
AFIX  23
H33A  3    0.350502    0.534259    0.847501    11.00000   -1.20000
H33B  3    0.281718    0.566540    0.890208    11.00000   -1.20000
AFIX   0
C37   1    0.741308    0.629459    0.860946    11.00000    0.13070    0.09515 =
         0.09084    0.01718   -0.00748   -0.01792
AFIX  23
H37A  3    0.756904    0.659912    0.846302    11.00000   -1.20000
H37B  3    0.798451    0.614043    0.880971    11.00000   -1.20000
AFIX   0
C35   1    0.360616    0.642301    0.838896    11.00000    0.14225    0.14261 =
         0.06586   -0.01443    0.01435    0.01058
AFIX  23
H35A  3    0.321747    0.648466    0.784235    11.00000   -1.20000
H35B  3    0.323901    0.648119    0.888981    11.00000   -1.20000
AFIX   0
C36   1    0.435897    0.670963    0.843995    11.00000    0.16269    0.11413 =
         0.07425   -0.01169    0.05027    0.01000
AFIX 137
H36A  3    0.465220    0.670961    0.903993    11.00000   -1.50000
H36B  3    0.415051    0.700572    0.828284    11.00000   -1.50000
H36C  3    0.479736    0.661275    0.803250    11.00000   -1.50000
AFIX   0
C39   1    0.730983    0.653874    1.000383    11.00000    0.12591    0.10430 =
         0.11466   -0.01678   -0.00211   -0.01746
AFIX  23
H39A  3    0.782019    0.636327    1.028267    11.00000   -1.20000
H39B  3    0.755342    0.681378    0.977549    11.00000   -1.20000
AFIX   0
C40   1    0.665694    0.662111    1.058721    11.00000    0.17046    0.12797 =
         0.14835   -0.04490    0.02589    0.00489
AFIX 137
H40A  3    0.609743    0.672742    1.026312    11.00000   -1.50000
H40B  3    0.688658    0.684288    1.101257    11.00000   -1.50000
H40C  3    0.652599    0.635118    1.089772    11.00000   -1.50000
AFIX   0
O3    2    1.179979    0.378831    0.613506    11.00000    0.09487    0.10967 =
         0.07315   -0.01560    0.01808   -0.00142
C43   1    1.113438    0.345759    0.599755    11.00000    0.09545    0.11568 =
         0.08776   -0.04816    0.02806   -0.00297
AFIX  23
H43A  3    1.107564    0.336410    0.537535    11.00000   -1.20000
H43B  3    1.053380    0.356270    0.615617    11.00000   -1.20000
AFIX   0
C41   1    1.161040    0.413788    0.554286    11.00000    0.12977    0.10444 =
         0.07117   -0.02437    0.02153    0.03045
AFIX  23
H41A  3    1.097037    0.423479    0.555924    11.00000   -1.20000
H41B  3    1.170424    0.404515    0.493665    11.00000   -1.20000
AFIX   0
C42   1    1.224890    0.450083    0.582275    11.00000    0.12531    0.11504 =
         0.08662    0.00121    0.05068    0.00575
AFIX 137
H42A  3    1.203596    0.464706    0.633786    11.00000   -1.50000
H42B  3    1.226900    0.471175    0.534240    11.00000   -1.50000
H42C  3    1.286057    0.438178    0.597159    11.00000   -1.50000
AFIX   0
C44   1    1.147210    0.308391    0.658979    11.00000    0.11529    0.10064 =
         0.11228   -0.03559    0.04861   -0.01092
AFIX 137
H44A  3    1.199820    0.294542    0.635107    11.00000   -1.50000
H44B  3    1.098392    0.286824    0.662198    11.00000   -1.50000
H44C  3    1.165250    0.319651    0.717915    11.00000   -1.50000
AFIX   0
C34   1    0.257151    0.558408    0.765349    11.00000    0.13510    0.19337 =
         0.09493    0.02539   -0.01249   -0.04436
AFIX 137
H34A  3    0.238514    0.587546    0.744151    11.00000   -1.50000
H34B  3    0.203368    0.542024    0.780232    11.00000   -1.50000
H34C  3    0.286617    0.542853    0.719371    11.00000   -1.50000
AFIX   0
HKLF 4


REM  CU-4327 in P2(1)/n
REM wR2 = 0.1372, GooF = S = 1.010, Restrained GooF = 1.023 for all data
REM R1 = 0.0491 for 9680 Fo > 4sig(Fo) and 0.0664 for all 12351 data
REM 669 parameters refined using 148 restraints

END

WGHT      0.0659     13.6507

REM Highest difference peak  1.238,  deepest hole -0.904,  1-sigma level  0.095
Q1    1   0.4732  0.5609  0.9064  11.00000  0.05    1.24
Q2    1   0.2932  0.6034  0.8152  11.00000  0.05    1.07
Q3    1   1.2637  0.3958  0.6395  11.00000  0.05    0.98
Q4    1   1.2483  0.3606  0.6740  11.00000  0.05    0.91
Q5    1   0.4874  0.6836  0.8465  11.00000  0.05    0.70
Q6    1   0.7227  0.6834  1.0748  11.00000  0.05    0.69
Q7    1   1.1068  0.3908  0.5610  11.00000  0.05    0.68
Q8    1   1.1793  0.3396  0.6467  11.00000  0.05    0.67
Q9    1   0.6451  0.6370  0.9589  11.00000  0.05    0.64
Q10   1   0.8001  0.3179  0.5815  11.00000  0.05    0.59
Q11   1   0.6350  0.6686  1.0043  11.00000  0.05    0.58
Q12   1   0.6996  0.6271  0.9288  11.00000  0.05    0.58
Q13   1   0.8636  0.3198  0.6654  11.00000  0.05    0.57
Q14   1   1.1841  0.4207  0.5680  11.00000  0.05    0.56
Q15   1   0.6502  0.6796  1.0111  11.00000  0.05    0.56
Q16   1   0.8492  0.3208  0.6845  11.00000  0.05    0.55
Q17   1   0.8007  0.4022  0.4590  11.00000  0.05    0.52
Q18   1   0.8764  0.2823  0.6543  11.00000  0.05    0.50
Q19   1   0.8320  0.3399  0.6190  11.00000  0.05    0.50
Q20   1   0.7958  0.2813  0.5732  11.00000  0.05    0.48
Q21   1   0.8115  0.2783  0.5545  11.00000  0.05    0.46
Q22   1   1.1804  0.2812  0.7169  11.00000  0.05    0.46
Q23   1   0.7183  0.6565  0.8986  11.00000  0.05    0.46
Q24   1   0.5734  0.4788  0.9808  11.00000  0.05    0.45
Q25   1   0.6653  0.3793  0.8798  11.00000  0.05    0.45
Q26   1   0.6683  0.3588  0.8179  11.00000  0.05    0.45
Q27   1   0.7870  0.2976  0.6413  11.00000  0.05    0.44
Q28   1   0.8363  0.4592  0.4872  11.00000  0.05    0.41
Q29   1   0.8278  0.4388  0.4222  11.00000  0.05    0.41
Q30   1   0.6460  0.4797  0.6631  11.00000  0.05    0.40
Q31   1   0.8661  0.4009  0.8016  11.00000  0.05    0.38
Q32   1   0.3930  0.6141  0.8393  11.00000  0.05    0.37
Q33   1   0.5479  0.3842  0.9620  11.00000  0.05    0.37
Q34   1   0.8339  0.5235  0.6208  11.00000  0.05    0.37
Q35   1   0.8390  0.3863  0.5553  11.00000  0.05    0.36
Q36   1   0.6686  0.6549  1.0781  11.00000  0.05    0.36
Q37   1   0.7461  0.6143  0.8324  11.00000  0.05    0.36
Q38   1   0.6777  0.6402  1.0606  11.00000  0.05    0.35
Q39   1   0.7976  0.3403  0.5301  11.00000  0.05    0.35
Q40   1   0.6155  0.6227  0.8877  11.00000  0.05    0.35
Q41   1   0.7499  0.3002  0.6410  11.00000  0.05    0.34
Q42   1   0.8371  0.2797  0.6953  11.00000  0.05    0.34
Q43   1   0.9261  0.2989  0.5966  11.00000  0.05    0.34
Q44   1   0.8321  0.4386  0.5571  11.00000  0.05    0.33
Q45   1   0.9288  0.4399  0.5794  11.00000  0.05    0.33
Q46   1   0.8814  0.4028  0.5201  11.00000  0.05    0.33
Q47   1   0.6576  0.4971  1.0150  11.00000  0.05    0.32
Q48   1   0.4298  0.4506  0.8875  11.00000  0.05    0.31
Q49   1   0.3924  0.6638  0.8180  11.00000  0.05    0.31
Q50   1   0.8814  0.3032  0.3194  11.00000  0.05    0.30
Q51   1   0.6020  0.2588  0.7451  11.00000  0.05    0.30
Q52   1   0.5837  0.3987  0.5582  11.00000  0.05    0.29
Q53   1   0.8631  0.3625  0.6632  11.00000  0.05    0.29
Q54   1   0.3244  0.3205  0.2537  11.00000  0.05    0.29
Q55   1   0.8396  0.3852  0.4128  11.00000  0.05    0.28
Q56   1   1.3316  0.4003  0.6610  11.00000  0.05    0.28
Q57   1   0.8680  0.3398  0.7152  11.00000  0.05    0.27
Q58   1   0.9425  0.3406  0.5658  11.00000  0.05    0.27
Q59   1   0.7767  0.3975  0.7109  11.00000  0.05    0.27
Q60   1   0.7373  0.4163  0.5157  11.00000  0.05    0.27
;
_shelx_res_checksum              7133

_shelx_fab_file                  
;
    2    0    0    -17.42      0.00
    4    0    0      3.36      0.00
    6    0    0      0.41      0.00
    8    0    0     -0.88      0.00
   10    0    0      0.77      0.00
   12    0    0      0.31      0.00
   14    0    0     -0.23      0.00
   16    0    0     -0.32      0.00
    1    1    0     -1.50      0.00
    2    1    0      0.81      0.00
    3    1    0      1.84      0.00
    4    1    0     -0.08      0.00
    5    1    0     -0.42      0.00
    6    1    0     -0.44      0.00
    7    1    0      0.44      0.00
    8    1    0      0.96      0.00
    9    1    0     -0.20      0.00
   10    1    0     -0.85      0.00
   11    1    0     -0.27      0.00
   12    1    0     -0.35      0.00
   13    1    0     -0.04      0.00
   14    1    0      0.94      0.00
   15    1    0      0.25      0.00
   16    1    0     -0.57      0.00
   17    1    0     -0.04      0.00
    0    2    0    -21.01      0.00
    1    2    0     -9.36      0.00
    3    2    0      2.66      0.00
    4    2    0     -3.43      0.00
    5    2    0      0.30      0.00
    6    2    0     -0.20      0.00
    7    2    0     -0.26      0.00
    8    2    0      0.44      0.00
    9    2    0      0.49      0.00
   10    2    0     -0.14      0.00
   11    2    0      0.03      0.00
   12    2    0     -0.34      0.00
   13    2    0     -0.37      0.00
   14    2    0      0.09      0.00
   15    2    0      0.11      0.00
   16    2    0      0.26      0.00
   17    2    0      0.14      0.00
    1    3    0      2.35      0.00
    2    3    0      2.53      0.00
    3    3    0     -2.93      0.00
    4    3    0     -1.28      0.00
    5    3    0      0.75      0.00
    6    3    0      0.90      0.00
    7    3    0     -0.59      0.00
    8    3    0     -1.83      0.00
    9    3    0      0.10      0.00
   10    3    0      0.70      0.00
   11    3    0      0.34      0.00
   12    3    0      0.66      0.00
   13    3    0      0.34      0.00
   14    3    0     -0.69      0.00
   15    3    0     -0.67      0.00
   16    3    0      0.40      0.00
   17    3    0      0.22      0.00
    0    4    0      9.46      0.00
    1    4    0      9.98      0.00
    2    4    0     -7.35      0.00
    3    4    0     -3.81      0.00
    4    4    0      2.80      0.00
    5    4    0      0.11      0.00
    6    4    0     -0.01      0.00
    7    4    0      0.22      0.00
    8    4    0      0.08      0.00
    9    4    0      0.25      0.00
   10    4    0     -0.42      0.00
   11    4    0     -0.72      0.00
   12    4    0      0.20      0.00
   13    4    0      0.59      0.00
   14    4    0      0.15      0.00
   15    4    0     -0.21      0.00
   16    4    0     -0.19      0.00
   17    4    0     -0.14      0.00
    1    5    0     -0.80      0.00
    2    5    0     -3.49      0.00
    3    5    0      1.27      0.00
    4    5    0      1.52      0.00
    5    5    0     -0.53      0.00
    6    5    0     -1.06      0.00
    7    5    0     -0.26      0.00
    8    5    0      1.97      0.00
    9    5    0      0.59      0.00
   10    5    0     -0.51      0.00
   11    5    0     -0.11      0.00
   12    5    0     -0.41      0.00
   13    5    0     -0.54      0.00
   14    5    0      0.14      0.00
   15    5    0      0.72      0.00
   16    5    0     -0.02      0.00
   17    5    0     -0.32      0.00
    0    6    0     -3.28      0.00
    1    6    0     -5.51      0.00
    2    6    0      2.88      0.00
    3    6    0      3.11      0.00
    4    6    0     -1.36      0.00
    5    6    0     -0.26      0.00
    6    6    0      0.11      0.00
    7    6    0     -0.19      0.00
    8    6    0      0.03      0.00
    9    6    0     -0.96      0.00
   10    6    0     -0.14      0.00
   11    6    0      1.15      0.00
   12    6    0      0.23      0.00
   13    6    0     -0.69      0.00
   14    6    0     -0.44      0.00
   15    6    0      0.32      0.00
   16    6    0      0.22      0.00
   17    6    0     -0.05      0.00
    1    7    0      0.12      0.00
    2    7    0      1.92      0.00
    3    7    0     -0.77      0.00
    4    7    0     -0.91      0.00
    5    7    0      0.48      0.00
    6    7    0      0.71      0.00
    7    7    0      0.90      0.00
    8    7    0     -0.99      0.00
    9    7    0     -0.98      0.00
   10    7    0      0.12      0.00
   11    7    0      0.25      0.00
   12    7    0      0.12      0.00
   13    7    0      0.19      0.00
   14    7    0      0.22      0.00
   15    7    0     -0.30      0.00
   16    7    0     -0.21      0.00
   17    7    0      0.02      0.00
    0    8    0      1.30      0.00
    1    8    0      2.36      0.00
    2    8    0     -0.89      0.00
    3    8    0     -1.79      0.00
    4    8    0      0.55      0.00
    5    8    0      0.07      0.00
    6    8    0     -0.49      0.00
    7    8    0      0.17      0.00
    8    8    0     -0.18      0.00
    9    8    0      0.75      0.00
   10    8    0      0.60      0.00
   11    8    0     -0.85      0.00
   12    8    0     -0.60      0.00
   13    8    0      0.59      0.00
   14    8    0      0.87      0.00
   15    8    0     -0.32      0.00
   16    8    0     -0.36      0.00
   17    8    0      0.27      0.00
    1    9    0     -0.36      0.00
    2    9    0     -1.35      0.00
    3    9    0      0.95      0.00
    4    9    0      1.00      0.00
    5    9    0     -0.34      0.00
    6    9    0     -0.31      0.00
    7    9    0     -0.79      0.00
    8    9    0     -0.01      0.00
    9    9    0      0.68      0.00
   10    9    0      0.45      0.00
   11    9    0     -0.18      0.00
   12    9    0     -0.40      0.00
   13    9    0      0.02      0.00
   14    9    0     -0.11      0.00
   15    9    0     -0.18      0.00
   16    9    0      0.01      0.00
   17    9    0      0.31      0.00
    0   10    0      0.09      0.00
    1   10    0     -0.63      0.00
    2   10    0     -0.22      0.00
    3   10    0      1.03      0.00
    4   10    0     -0.33      0.00
    5   10    0     -0.46      0.00
    6   10    0      0.76      0.00
    7   10    0      0.12      0.00
    8   10    0      0.07      0.00
    9   10    0     -0.52      0.00
   10   10    0     -0.52      0.00
   11   10    0      0.58      0.00
   12   10    0      0.75      0.00
   13   10    0     -0.16      0.00
   14   10    0     -1.13      0.00
   15   10    0      0.06      0.00
   16   10    0      0.52      0.00
    1   11    0      0.01      0.00
    2   11    0      1.08      0.00
    3   11    0      0.01      0.00
    4   11    0     -0.89      0.00
    5   11    0     -0.21      0.00
    6   11    0      0.00      0.00
    7   11    0      0.39      0.00
    8   11    0      0.51      0.00
    9   11    0     -0.06      0.00
   10   11    0     -0.62      0.00
   11   11    0     -0.46      0.00
   12   11    0      0.26      0.00
   13   11    0      0.30      0.00
   14   11    0      0.03      0.00
   15   11    0      0.34      0.00
   16   11    0      0.31      0.00
    0   12    0     -0.43      0.00
    1   12    0     -0.47      0.00
    2   12    0      0.66      0.00
    3   12    0     -0.63      0.00
    4   12    0     -0.21      0.00
    5   12    0      0.87      0.00
    6   12    0     -0.45      0.00
    7   12    0     -0.41      0.00
    8   12    0     -0.13      0.00
    9   12    0      0.45      0.00
   10   12    0      0.71      0.00
   11   12    0     -0.31      0.00
   12   12    0     -0.80      0.00
   13   12    0     -0.32      0.00
   14   12    0      0.90      0.00
   15   12    0      0.22      0.00
   16   12    0     -0.62      0.00
    1   13    0      0.18      0.00
    2   13    0      0.07      0.00
    3   13    0     -0.57      0.00
    4   13    0     -0.14      0.00
    5   13    0      0.52      0.00
    6   13    0      0.39      0.00
    7   13    0      0.12      0.00
    8   13    0     -0.60      0.00
    9   13    0     -0.59      0.00
   10   13    0      0.15      0.00
   11   13    0      0.67      0.00
   12   13    0      0.61      0.00
   13   13    0     -0.25      0.00
   14   13    0     -0.28      0.00
   15   13    0     -0.32      0.00
   16   13    0     -0.41      0.00
    0   14    0      0.31      0.00
    1   14    0      0.43      0.00
    2   14    0     -0.57      0.00
    3   14    0      0.21      0.00
    4   14    0      0.41      0.00
    5   14    0     -0.67      0.00
    6   14    0      0.16      0.00
    7   14    0      0.47      0.00
    8   14    0      0.18      0.00
    9   14    0      0.00      0.00
   10   14    0     -0.73      0.00
   11   14    0     -0.40      0.00
   12   14    0      0.60      0.00
   13   14    0      0.52      0.00
   14   14    0     -0.52      0.00
   15   14    0     -0.31      0.00
   16   14    0      0.58      0.00
    1   15    0      0.16      0.00
    2   15    0     -0.55      0.00
    3   15    0      0.02      0.00
    4   15    0      0.86      0.00
    5   15    0     -0.10      0.00
    6   15    0     -0.60      0.00
    7   15    0     -0.69      0.00
    8   15    0      0.13      0.00
    9   15    0      0.88      0.00
   10   15    0      0.49      0.00
   11   15    0     -0.10      0.00
   12   15    0     -1.00      0.00
   13   15    0     -0.38      0.00
   14   15    0      0.44      0.00
   15   15    0      0.36      0.00
   16   15    0      0.29      0.00
    0   16    0     -0.61      0.00
    1   16    0     -0.29      0.00
    2   16    0      0.36      0.00
    3   16    0     -0.27      0.00
    4   16    0      0.08      0.00
    5   16    0      0.70      0.00
    6   16    0     -0.18      0.00
    7   16    0     -0.53      0.00
    8   16    0      0.08      0.00
    9   16    0     -0.21      0.00
   10   16    0     -0.04      0.00
   11   16    0      0.77      0.00
   12   16    0     -0.14      0.00
   13   16    0     -0.54      0.00
   14   16    0      0.37      0.00
   15   16    0      0.34      0.00
    1   17    0     -0.11      0.00
    2   17    0      0.31      0.00
    3   17    0      0.29      0.00
    4   17    0     -0.74      0.00
    5   17    0     -0.58      0.00
    6   17    0      0.37      0.00
    7   17    0      0.90      0.00
    8   17    0      0.45      0.00
    9   17    0     -0.52      0.00
   10   17    0     -0.75      0.00
   11   17    0     -0.37      0.00
   12   17    0      0.71      0.00
   13   17    0      0.73      0.00
   14   17    0     -0.36      0.00
   15   17    0     -0.51      0.00
    0   18    0      0.11      0.00
    1   18    0      0.51      0.00
    2   18    0     -0.01      0.00
    3   18    0      0.79      0.00
    4   18    0     -0.15      0.00
    5   18    0     -1.15      0.00
    6   18    0      0.16      0.00
    7   18    0      0.73      0.00
    8   18    0     -0.31      0.00
    9   18    0     -0.28      0.00
   10   18    0      0.55      0.00
   11   18    0     -0.42      0.00
   12   18    0     -0.18      0.00
   13   18    0      0.61      0.00
   14   18    0     -0.25      0.00
   15   18    0     -0.34      0.00
    1   19    0      0.02      0.00
    2   19    0     -0.51      0.00
    3   19    0     -0.38      0.00
    4   19    0      0.36      0.00
    5   19    0      0.93      0.00
    6   19    0      0.03      0.00
    7   19    0     -0.87      0.00
    8   19    0     -0.37      0.00
    9   19    0      0.17      0.00
   10   19    0      0.64      0.00
   11   19    0      0.47      0.00
   12   19    0     -0.57      0.00
   13   19    0     -0.75      0.00
   14   19    0      0.19      0.00
   15   19    0      0.66      0.00
    0   20    0      0.89      0.00
    1   20    0     -0.13      0.00
    2   20    0     -0.24      0.00
    3   20    0     -0.89      0.00
    4   20    0     -0.32      0.00
    5   20    0      1.26      0.00
    6   20    0     -0.01      0.00
    7   20    0     -1.02      0.00
    8   20    0      0.31      0.00
    9   20    0      0.64      0.00
   10   20    0     -0.47      0.00
   11   20    0      0.20      0.00
   12   20    0      0.38      0.00
   13   20    0     -0.63      0.00
   14   20    0      0.02      0.00
    1   21    0     -0.41      0.00
    2   21    0      0.48      0.00
    3   21    0      0.71      0.00
    4   21    0      0.04      0.00
    5   21    0     -0.86      0.00
    6   21    0     -0.29      0.00
    7   21    0      1.11      0.00
    8   21    0      0.23      0.00
    9   21    0     -0.43      0.00
   10   21    0     -0.59      0.00
   11   21    0     -0.55      0.00
   12   21    0      0.51      0.00
   13   21    0      0.73      0.00
   14   21    0      0.10      0.00
    0   22    0     -0.83      0.00
    1   22    0     -0.28      0.00
    2   22    0      0.25      0.00
    3   22    0      0.45      0.00
    4   22    0      0.42      0.00
    5   22    0     -1.04      0.00
    6   22    0     -0.25      0.00
    7   22    0      1.30      0.00
    8   22    0     -0.28      0.00
    9   22    0     -0.76      0.00
   10   22    0      0.77      0.00
   11   22    0     -0.03      0.00
   12   22    0     -0.74      0.00
   13   22    0      0.39      0.00
   14   22    0      0.09      0.00
    1   23    0      0.54      0.00
    2   23    0      0.09      0.00
    3   23    0     -0.71      0.00
    4   23    0     -0.22      0.00
    5   23    0      0.72      0.00
    6   23    0      0.47      0.00
    7   23    0     -1.27      0.00
    8   23    0     -0.75      0.00
    9   23    0      0.51      0.00
   10   23    0      0.76      0.00
   11   23    0      0.62      0.00
   12   23    0     -0.30      0.00
   13   23    0     -0.37      0.00
    0   24    0      0.48      0.00
    1   24    0     -0.05      0.00
    2   24    0     -0.38      0.00
    3   24    0     -0.16      0.00
    4   24    0     -0.22      0.00
    5   24    0      0.75      0.00
    6   24    0      0.61      0.00
    7   24    0     -1.26      0.00
    8   24    0      0.22      0.00
    9   24    0      1.30      0.00
   10   24    0     -1.10      0.00
   11   24    0     -0.80      0.00
   12   24    0      0.82      0.00
   13   24    0      0.02      0.00
    1   25    0     -0.32      0.00
    2   25    0     -0.23      0.00
    3   25    0      0.60      0.00
    4   25    0      0.19      0.00
    5   25    0     -0.79      0.00
    6   25    0     -0.67      0.00
    7   25    0      0.80      0.00
    8   25    0      1.01      0.00
    9   25    0      0.13      0.00
   10   25    0     -0.63      0.00
   11   25    0     -0.64      0.00
   12   25    0      0.37      0.00
    0   26    0     -0.60      0.00
    1   26    0      0.27      0.00
    2   26    0      0.49      0.00
    3   26    0      0.14      0.00
    4   26    0      0.23      0.00
    5   26    0     -0.33      0.00
    6   26    0     -0.71      0.00
    7   26    0      0.97      0.00
    8   26    0      0.03      0.00
    9   26    0     -1.84      0.00
   10   26    0      0.45      0.00
   11   26    0      1.47      0.00
   12   26    0     -0.25      0.00
    1   27    0      0.35      0.00
    2   27    0      0.24      0.00
    3   27    0     -0.79      0.00
    4   27    0     -0.49      0.00
    5   27    0      0.69      0.00
    6   27    0      0.74      0.00
    7   27    0     -0.14      0.00
    8   27    0     -0.34      0.00
    9   27    0     -0.52      0.00
   10   27    0     -0.01      0.00
   11   27    0      0.67      0.00
    0   28    0      0.18      0.00
    1   28    0     -0.17      0.00
    2   28    0     -0.11      0.00
    3   28    0      0.02      0.00
    4   28    0     -0.28      0.00
    5   28    0     -0.08      0.00
    6   28    0      0.56      0.00
    7   28    0     -0.73      0.00
    8   28    0     -0.43      0.00
    9   28    0      1.61      0.00
   10   28    0      0.40      0.00
   11   28    0     -1.05      0.00
    1   29    0     -0.31      0.00
    2   29    0     -0.72      0.00
    3   29    0      0.55      0.00
    4   29    0      0.97      0.00
    5   29    0     -0.14      0.00
    6   29    0     -0.44      0.00
    7   29    0     -0.15      0.00
    8   29    0     -0.44      0.00
    9   29    0      0.15      0.00
   10   29    0      0.55      0.00
    0   30    0      0.61      0.00
    1   30    0      0.64      0.00
    2   30    0     -0.39      0.00
    3   30    0     -0.33      0.00
    4   30    0      0.21      0.00
    5   30    0      0.27      0.00
    6   30    0     -0.50      0.00
    7   30    0      0.39      0.00
    8   30    0      0.75      0.00
    9   30    0     -0.87      0.00
   10   30    0     -0.48      0.00
    1   31    0     -0.13      0.00
    2   31    0      0.87      0.00
    3   31    0      0.33      0.00
    4   31    0     -0.90      0.00
    5   31    0     -0.39      0.00
    6   31    0     -0.10      0.00
    7   31    0      0.08      0.00
    8   31    0      0.76      0.00
    9   31    0      0.24      0.00
    0   32    0     -0.56      0.00
    1   32    0     -1.34      0.00
    2   32    0      0.45      0.00
    3   32    0      0.55      0.00
    4   32    0     -0.21      0.00
    5   32    0     -0.28      0.00
    6   32    0      0.39      0.00
    7   32    0      0.16      0.00
    8   32    0     -0.64      0.00
    1   33    0      0.43      0.00
    2   33    0     -0.27      0.00
    3   33    0     -0.91      0.00
    4   33    0      0.36      0.00
    5   33    0      0.52      0.00
    6   33    0      0.40      0.00
    7   33    0      0.19      0.00
    0   34    0     -0.05      0.00
    1   34    0      1.39      0.00
    2   34    0     -0.20      0.00
    3   34    0     -0.66      0.00
    4   34    0      0.33      0.00
    5   34    0      0.19      0.00
    6   34    0     -0.19      0.00
    1   35    0     -0.27      0.00
    2   35    0     -0.32      0.00
    3   35    0      0.77      0.00
    4   35    0      0.18      0.00
    5   35    0     -0.46      0.00
    0   36    0      0.35      0.00
    1   36    0     -0.93      0.00
    2   36    0     -0.07      0.00
    3   36    0      0.68      0.00
  -17    0    1      0.34      0.00
  -15    0    1     -0.05      0.00
  -13    0    1     -0.44      0.00
  -11    0    1     -0.39      0.00
   -9    0    1      1.78      0.00
   -7    0    1     -0.90      0.00
   -5    0    1      0.25      0.00
   -3    0    1      3.02      0.00
   -1    0    1    -14.70      0.00
    1    0    1     19.84      0.00
    3    0    1     -9.55      0.00
    5    0    1      0.86      0.00
    7    0    1      0.11      0.00
    9    0    1     -0.50      0.00
   11    0    1      0.52      0.00
   13    0    1     -0.15      0.00
   15    0    1      0.45      0.00
   17    0    1     -0.40      0.00
  -17    1    1     -0.34      0.00
  -16    1    1      0.00      0.00
  -15    1    1      0.78      0.00
  -14    1    1      0.03      0.00
  -13    1    1     -0.18      0.00
  -12    1    1      0.33      0.00
  -11    1    1     -1.03      0.00
  -10    1    1     -0.41      0.00
   -9    1    1      1.33      0.00
   -8    1    1     -0.32      0.00
   -7    1    1     -0.28      0.00
   -6    1    1      0.30      0.00
   -5    1    1      0.71      0.00
   -4    1    1     -0.14      0.00
   -3    1    1     -3.24      0.00
   -2    1    1      1.09      0.00
   -1    1    1      6.20      0.00
    0    1    1      0.21      0.00
    1    1    1     -7.58      0.00
    2    1    1     -2.51      0.00
    3    1    1      4.59      0.00
    4    1    1      1.49      0.00
    5    1    1     -0.30      0.00
    6    1    1     -0.10      0.00
    7    1    1     -1.17      0.00
    8    1    1      0.33      0.00
    9    1    1      0.91      0.00
   10    1    1     -0.18      0.00
   11    1    1      0.22      0.00
   12    1    1      0.02      0.00
   13    1    1     -1.12      0.00
   14    1    1     -0.24      0.00
   15    1    1      0.82      0.00
   16    1    1      0.21      0.00
   17    1    1     -0.04      0.00
  -17    2    1     -0.21      0.00
  -16    2    1     -0.12      0.00
  -15    2    1      0.05      0.00
  -14    2    1     -0.24      0.00
  -13    2    1      0.27      0.00
  -12    2    1      0.18      0.00
  -11    2    1      0.11      0.00
  -10    2    1      0.62      0.00
   -9    2    1     -0.94      0.00
   -8    2    1     -0.67      0.00
   -7    2    1      0.56      0.00
   -6    2    1      0.06      0.00
   -5    2    1      0.31      0.00
   -4    2    1     -0.63      0.00
   -3    2    1     -3.71      0.00
   -2    2    1     -2.04      0.00
   -1    2    1     11.82      0.00
    0    2    1      7.32      0.00
    2    2    1     -5.88      0.00
    3    2    1      7.42      0.00
    4    2    1      0.93      0.00
    5    2    1     -0.83      0.00
    6    2    1      0.14      0.00
    7    2    1     -0.21      0.00
    8    2    1      0.00      0.00
    9    2    1      0.18      0.00
   10    2    1      0.06      0.00
   11    2    1     -0.18      0.00
   12    2    1      0.26      0.00
   13    2    1      0.15      0.00
   14    2    1     -0.06      0.00
   15    2    1     -0.40      0.00
   16    2    1     -0.22      0.00
   17    2    1      0.28      0.00
  -17    3    1      0.64      0.00
  -16    3    1      0.22      0.00
  -15    3    1     -0.85      0.00
  -14    3    1     -0.20      0.00
  -13    3    1      0.44      0.00
  -12    3    1     -0.42      0.00
  -11    3    1      0.25      0.00
  -10    3    1      0.64      0.00
   -9    3    1     -1.31      0.00
   -8    3    1      0.53      0.00
   -7    3    1      1.13      0.00
   -6    3    1     -0.71      0.00
   -5    3    1     -0.62      0.00
   -4    3    1      0.23      0.00
   -3    3    1      4.02      0.00
   -2    3    1     -0.97      0.00
   -1    3    1     -7.52      0.00
    0    3    1     -1.51      0.00
    1    3    1      4.89      0.00
    2    3    1      4.74      0.00
    3    3    1     -0.79      0.00
    4    3    1     -2.47      0.00
    5    3    1     -0.51      0.00
    6    3    1     -0.07      0.00
    7    3    1      1.52      0.00
    8    3    1     -0.16      0.00
    9    3    1     -1.54      0.00
   10    3    1      0.12      0.00
   11    3    1     -0.23      0.00
   12    3    1     -0.23      0.00
   13    3    1      0.93      0.00
   14    3    1      0.64      0.00
   15    3    1     -0.38      0.00
   16    3    1     -0.48      0.00
   17    3    1     -0.11      0.00
  -17    4    1     -0.18      0.00
  -16    4    1      0.12      0.00
  -15    4    1     -0.01      0.00
  -14    4    1      0.31      0.00
  -13    4    1     -0.12      0.00
  -12    4    1     -0.29      0.00
  -11    4    1      0.31      0.00
  -10    4    1     -0.11      0.00
   -9    4    1     -0.15      0.00
   -8    4    1      0.20      0.00
   -7    4    1     -0.18      0.00
   -6    4    1      0.23      0.00
   -5    4    1     -0.77      0.00
   -4    4    1     -0.59      0.00
   -3    4    1      3.87      0.00
   -2    4    1      3.41      0.00
   -1    4    1     -6.45      0.00
    0    4    1     -7.26      0.00
    1    4    1      6.28      0.00
    2    4    1      5.55      0.00
    3    4    1     -3.61      0.00
    4    4    1     -1.05      0.00
    5    4    1      0.52      0.00
    6    4    1     -0.35      0.00
    7    4    1      0.35      0.00
    8    4    1     -0.12      0.00
    9    4    1      0.04      0.00
   10    4    1      0.76      0.00
   11    4    1      0.09      0.00
   12    4    1     -0.80      0.00
   13    4    1     -0.29      0.00
   14    4    1      0.13      0.00
   15    4    1      0.36      0.00
   16    4    1      0.20      0.00
   17    4    1     -0.14      0.00
  -17    5    1     -0.53      0.00
  -16    5    1     -0.57      0.00
  -15    5    1      0.70      0.00
  -14    5    1      0.42      0.00
  -13    5    1     -0.39      0.00
  -12    5    1      0.10      0.00
  -11    5    1     -0.14      0.00
  -10    5    1     -0.47      0.00
   -9    5    1      1.42      0.00
   -8    5    1      0.11      0.00
   -7    5    1     -1.87      0.00
   -6    5    1      0.53      0.00
   -5    5    1      0.81      0.00
   -4    5    1     -0.24      0.00
   -3    5    1     -3.27      0.00
   -2    5    1     -0.97      0.00
   -1    5    1      5.80      0.00
    0    5    1      2.62      0.00
    1    5    1     -1.74      0.00
    2    5    1     -3.04      0.00
    3    5    1     -1.38      0.00
    4    5    1      1.30      0.00
    5    5    1      0.47      0.00
    6    5    1      0.40      0.00
    7    5    1     -1.14      0.00
    8    5    1     -0.76      0.00
    9    5    1      1.26      0.00
   10    5    1      0.24      0.00
   11    5    1      0.27      0.00
   12    5    1      0.47      0.00
   13    5    1     -0.34      0.00
   14    5    1     -0.66      0.00
   15    5    1     -0.25      0.00
   16    5    1      0.35      0.00
   17    5    1      0.33      0.00
  -17    6    1      0.62      0.00
  -16    6    1      0.01      0.00
  -15    6    1      0.01      0.00
  -14    6    1     -0.44      0.00
  -13    6    1      0.05      0.00
  -12    6    1      0.60      0.00
  -11    6    1     -0.33      0.00
  -10    6    1     -0.64      0.00
   -9    6    1      0.13      0.00
   -8    6    1      0.37      0.00
   -7    6    1      0.20      0.00
   -6    6    1     -0.20      0.00
   -5    6    1      0.36      0.00
   -4    6    1      1.57      0.00
   -3    6    1     -2.18      0.00
   -2    6    1     -3.36      0.00
   -1    6    1      3.00      0.00
    0    6    1      3.55      0.00
    1    6    1     -2.41      0.00
    2    6    1     -2.37      0.00
    3    6    1      1.41      0.00
    4    6    1      0.48      0.00
    5    6    1     -0.19      0.00
    6    6    1      0.71      0.00
    7    6    1     -0.21      0.00
    8    6    1      0.17      0.00
    9    6    1      0.42      0.00
   10    6    1     -1.24      0.00
   11    6    1     -0.78      0.00
   12    6    1      0.83      0.00
   13    6    1      0.55      0.00
   14    6    1     -0.11      0.00
   15    6    1     -0.41      0.00
   16    6    1     -0.09      0.00
   17    6    1      0.17      0.00
  -17    7    1      0.09      0.00
  -16    7    1      0.51      0.00
  -15    7    1     -0.33      0.00
  -14    7    1     -0.38      0.00
  -13    7    1      0.22      0.00
  -12    7    1     -0.31      0.00
  -11    7    1      0.21      0.00
  -10    7    1      0.89      0.00
   -9    7    1     -1.09      0.00
   -8    7    1     -1.04      0.00
   -7    7    1      1.66      0.00
   -6    7    1      0.23      0.00
   -5    7    1     -1.11      0.00
   -4    7    1      0.38      0.00
   -3    7    1      1.85      0.00
   -2    7    1      0.74      0.00
   -1    7    1     -2.55      0.00
    0    7    1     -1.48      0.00
    1    7    1      0.17      0.00
    2    7    1      1.15      0.00
    3    7    1      1.06      0.00
    4    7    1     -0.96      0.00
    5    7    1     -0.06      0.00
    6    7    1     -0.05      0.00
    7    7    1      0.23      0.00
    8    7    1      0.80      0.00
    9    7    1     -0.26      0.00
   10    7    1     -0.07      0.00
   11    7    1     -0.30      0.00
   12    7    1     -0.44      0.00
   13    7    1     -0.13      0.00
   14    7    1      0.28      0.00
   15    7    1      0.55      0.00
   16    7    1      0.09      0.00
   17    7    1     -0.25      0.00
  -17    8    1     -0.76      0.00
  -16    8    1     -0.17      0.00
  -15    8    1     -0.12      0.00
  -14    8    1      0.48      0.00
  -13    8    1      0.44      0.00
  -12    8    1     -0.85      0.00
  -11    8    1     -0.03      0.00
  -10    8    1      0.82      0.00
   -9    8    1      0.08      0.00
   -8    8    1     -0.32      0.00
   -7    8    1      0.00      0.00
   -6    8    1     -0.13      0.00
   -5    8    1     -0.30      0.00
   -4    8    1     -1.13      0.00
   -3    8    1      0.69      0.00
   -2    8    1      2.36      0.00
   -1    8    1     -1.34      0.00
    0    8    1     -1.56      0.00
    1    8    1      1.24      0.00
    2    8    1      0.80      0.00
    3    8    1     -0.43      0.00
    4    8    1     -0.06      0.00
    5    8    1      0.33      0.00
    6    8    1     -0.68      0.00
    7    8    1     -0.17      0.00
    8    8    1     -0.10      0.00
    9    8    1     -0.88      0.00
   10    8    1      0.73      0.00
   11    8    1      1.02      0.00
   12    8    1     -0.33      0.00
   13    8    1     -0.46      0.00
   14    8    1      0.00      0.00
   15    8    1      0.45      0.00
   16    8    1      0.06      0.00
   17    8    1     -0.25      0.00
  -17    9    1      0.10      0.00
  -16    9    1     -0.05      0.00
  -15    9    1      0.11      0.00
  -14    9    1      0.05      0.00
  -13    9    1     -0.36      0.00
  -12    9    1      0.43      0.00
  -11    9    1      0.49      0.00
  -10    9    1     -1.04      0.00
   -9    9    1      0.03      0.00
   -8    9    1      1.33      0.00
   -7    9    1     -0.66      0.00
   -6    9    1     -0.90      0.00
   -5    9    1      0.97      0.00
   -4    9    1     -0.06      0.00
   -3    9    1     -1.56      0.00
   -2    9    1      0.23      0.00
   -1    9    1      1.61      0.00
    0    9    1      0.02      0.00
    1    9    1     -0.08      0.00
    2    9    1     -0.48      0.00
    3    9    1     -1.03      0.00
    4    9    1      1.07      0.00
    5    9    1      0.49      0.00
    6    9    1     -0.50      0.00
    7    9    1      0.03      0.00
    8    9    1     -0.01      0.00
    9    9    1     -0.07      0.00
   10    9    1     -0.40      0.00
   11    9    1      0.12      0.00
   12    9    1      0.49      0.00
   13    9    1      0.29      0.00
   14    9    1     -0.11      0.00
   15    9    1     -0.51      0.00
   16    9    1     -0.33      0.00
  -16   10    1      0.25      0.00
  -15   10    1      0.21      0.00
  -14   10    1     -0.01      0.00
  -13   10    1     -0.96      0.00
  -12   10    1      0.41      0.00
  -11   10    1      0.48      0.00
  -10   10    1     -0.81      0.00
   -9   10    1     -0.04      0.00
   -8   10    1      0.42      0.00
   -7   10    1     -0.38      0.00
   -6   10    1     -0.02      0.00
   -5   10    1      0.67      0.00
   -4   10    1      0.86      0.00
   -3   10    1     -0.20      0.00
   -2   10    1     -1.47      0.00
   -1   10    1      0.07      0.00
    0   10    1      0.52      0.00
    1   10    1      0.14      0.00
    2   10    1      0.00      0.00
    3   10    1     -0.41      0.00
    4   10    1      0.17      0.00
    5   10    1     -0.40      0.00
    6   10    1      0.02      0.00
    7   10    1      0.31      0.00
    8   10    1     -0.01      0.00
    9   10    1      0.84      0.00
   10   10    1     -0.24      0.00
   11   10    1     -0.64      0.00
   12   10    1      0.21      0.00
   13   10    1      0.12      0.00
   14   10    1      0.01      0.00
   15   10    1     -0.32      0.00
   16   10    1      0.00      0.00
  -16   11    1     -0.39      0.00
  -15   11    1     -0.28      0.00
  -14   11    1      0.27      0.00
  -13   11    1      0.45      0.00
  -12   11    1      0.11      0.00
  -11   11    1     -0.81      0.00
  -10   11    1      0.15      0.00
   -9   11    1      0.79      0.00
   -8   11    1     -0.71      0.00
   -7   11    1     -0.37      0.00
   -6   11    1      0.92      0.00
   -5   11    1     -0.28      0.00
   -4   11    1     -0.72      0.00
   -3   11    1      1.15      0.00
   -2   11    1      0.45      0.00
   -1   11    1     -1.31      0.00
    0   11    1     -0.17      0.00
    1   11    1      0.17      0.00
    2   11    1      0.03      0.00
    3   11    1      1.04      0.00
    4   11    1     -0.23      0.00
    5   11    1     -0.92      0.00
    6   11    1      0.39      0.00
    7   11    1      0.29      0.00
    8   11    1     -0.40      0.00
    9   11    1     -0.14      0.00
   10   11    1      0.48      0.00
   11   11    1      0.32      0.00
   12   11    1     -0.58      0.00
   13   11    1     -0.80      0.00
   14   11    1      0.18      0.00
   15   11    1      0.62      0.00
   16   11    1      0.26      0.00
  -16   12    1     -0.16      0.00
  -15   12    1     -0.14      0.00
  -14   12    1     -0.57      0.00
  -13   12    1      0.70      0.00
  -12   12    1      0.43      0.00
  -11   12    1     -0.74      0.00
  -10   12    1      0.51      0.00
   -9   12    1      0.44      0.00
   -8   12    1     -0.64      0.00
   -7   12    1      0.26      0.00
   -6   12    1      0.42      0.00
   -5   12    1     -0.51      0.00
   -4   12    1     -0.84      0.00
   -3   12    1     -0.29      0.00
   -2   12    1      0.72      0.00
   -1   12    1      0.58      0.00
    0   12    1      0.46      0.00
    1   12    1     -0.58      0.00
    2   12    1     -0.67      0.00
    3   12    1      0.78      0.00
    4   12    1     -0.33      0.00
    5   12    1     -0.06      0.00
    6   12    1      0.49      0.00
    7   12    1     -0.20      0.00
    8   12    1      0.11      0.00
    9   12    1     -0.62      0.00
   10   12    1     -0.02      0.00
   11   12    1      0.62      0.00
   12   12    1     -0.28      0.00
   13   12    1     -0.04      0.00
   14   12    1      0.19      0.00
   15   12    1      0.10      0.00
   16   12    1     -0.20      0.00
  -16   13    1      0.58      0.00
  -15   13    1      0.63      0.00
  -14   13    1     -0.40      0.00
  -13   13    1     -0.26      0.00
  -12   13    1     -0.30      0.00
  -11   13    1      0.05      0.00
  -10   13    1      0.57      0.00
   -9   13    1     -0.55      0.00
   -8   13    1     -0.30      0.00
   -7   13    1      0.75      0.00
   -6   13    1     -0.34      0.00
   -5   13    1     -0.48      0.00
   -4   13    1      0.93      0.00
   -3   13    1      0.16      0.00
   -2   13    1     -0.84      0.00
   -1   13    1     -0.02      0.00
    0   13    1      0.38      0.00
    1   13    1      0.04      0.00
    2   13    1      0.11      0.00
    3   13    1     -0.23      0.00
    4   13    1     -0.41      0.00
    5   13    1      0.44      0.00
    6   13    1      0.00      0.00
    7   13    1     -0.35      0.00
    8   13    1      0.50      0.00
    9   13    1      0.17      0.00
   10   13    1     -0.39      0.00
   11   13    1     -0.73      0.00
   12   13    1      0.10      0.00
   13   13    1      1.49      0.00
   14   13    1      0.21      0.00
   15   13    1     -0.90      0.00
   16   13    1     -0.26      0.00
  -16   14    1     -0.17      0.00
  -15   14    1     -0.05      0.00
  -14   14    1      0.76      0.00
  -13   14    1     -0.06      0.00
  -12   14    1     -0.93      0.00
  -11   14    1      0.49      0.00
  -10   14    1      0.33      0.00
   -9   14    1     -0.67      0.00
   -8   14    1      0.28      0.00
   -7   14    1      0.08      0.00
   -6   14    1     -0.45      0.00
   -5   14    1      0.26      0.00
   -4   14    1      0.36      0.00
   -3   14    1      0.32      0.00
   -2   14    1      0.02      0.00
   -1   14    1     -0.54      0.00
    0   14    1     -0.53      0.00
    1   14    1      0.45      0.00
    2   14    1      0.46      0.00
    3   14    1     -0.72      0.00
    4   14    1      0.28      0.00
    5   14    1      0.36      0.00
    6   14    1     -0.53      0.00
    7   14    1      0.17      0.00
    8   14    1     -0.11      0.00
    9   14    1      0.25      0.00
   10   14    1      0.54      0.00
   11   14    1     -0.53      0.00
   12   14    1     -0.15      0.00
   13   14    1      0.10      0.00
   14   14    1     -0.45      0.00
   15   14    1     -0.08      0.00
   16   14    1      0.43      0.00
  -16   15    1     -0.55      0.00
  -15   15    1     -0.82      0.00
  -14   15    1      0.38      0.00
  -13   15    1      0.17      0.00
  -12   15    1     -0.19      0.00
  -11   15    1      0.47      0.00
  -10   15    1     -0.29      0.00
   -9   15    1     -0.20      0.00
   -8   15    1      0.76      0.00
   -7   15    1     -0.31      0.00
   -6   15    1     -0.31      0.00
   -5   15    1      0.74      0.00
   -4   15    1     -0.36      0.00
   -3   15    1     -0.78      0.00
   -2   15    1      0.12      0.00
   -1   15    1      0.45      0.00
    0   15    1      0.09      0.00
    1   15    1     -0.06      0.00
    2   15    1      0.10      0.00
    3   15    1     -0.30      0.00
    4   15    1      0.08      0.00
    5   15    1      0.27      0.00
    6   15    1      0.12      0.00
    7   15    1      0.15      0.00
    8   15    1     -0.75      0.00
    9   15    1     -0.38      0.00
   10   15    1      0.33      0.00
   11   15    1      0.82      0.00
   12   15    1      0.73      0.00
   13   15    1     -1.37      0.00
   14   15    1     -0.88      0.00
   15   15    1      0.90      0.00
  -15   16    1      0.37      0.00
  -14   16    1     -0.76      0.00
  -13   16    1     -0.34      0.00
  -12   16    1      1.03      0.00
  -11   16    1      0.19      0.00
  -10   16    1     -0.79      0.00
   -9   16    1      0.08      0.00
   -8   16    1      0.03      0.00
   -7   16    1     -0.05      0.00
   -6   16    1      0.43      0.00
   -5   16    1     -0.39      0.00
   -4   16    1     -0.37      0.00
   -3   16    1      0.37      0.00
   -2   16    1     -0.12      0.00
   -1   16    1      0.28      0.00
    0   16    1      0.49      0.00
    1   16    1     -0.70      0.00
    2   16    1     -0.21      0.00
    3   16    1      0.58      0.00
    4   16    1     -0.36      0.00
    5   16    1     -0.19      0.00
    6   16    1      0.53      0.00
    7   16    1     -0.16      0.00
    8   16    1      0.00      0.00
    9   16    1      0.32      0.00
   10   16    1     -0.74      0.00
   11   16    1     -0.24      0.00
   12   16    1      0.49      0.00
   13   16    1     -0.08      0.00
   14   16    1      0.51      0.00
   15   16    1      0.35      0.00
  -15   17    1      0.83      0.00
  -14   17    1     -0.35      0.00
  -13   17    1     -0.28      0.00
  -12   17    1      0.47      0.00
  -11   17    1     -0.34      0.00
  -10   17    1     -0.23      0.00
   -9   17    1      0.55      0.00
   -8   17    1     -0.34      0.00
   -7   17    1     -0.22      0.00
   -6   17    1      0.47      0.00
   -5   17    1     -0.41      0.00
   -4   17    1     -0.09      0.00
   -3   17    1      0.46      0.00
   -2   17    1     -0.07      0.00
   -1   17    1      0.06      0.00
    0   17    1      0.00      0.00
    1   17    1     -0.27      0.00
    2   17    1     -0.17      0.00
    3   17    1      0.42      0.00
    4   17    1      0.44      0.00
    5   17    1     -0.50      0.00
    6   17    1     -0.74      0.00
    7   17    1     -0.13      0.00
    8   17    1      0.80      0.00
    9   17    1      0.67      0.00
   10   17    1     -0.03      0.00
   11   17    1     -0.58      0.00
   12   17    1     -0.97      0.00
   13   17    1      0.66      0.00
   14   17    1      1.04      0.00
   15   17    1     -0.69      0.00
  -15   18    1     -0.75      0.00
  -14   18    1      0.66      0.00
  -13   18    1      0.70      0.00
  -12   18    1     -0.89      0.00
  -11   18    1     -0.70      0.00
  -10   18    1      0.35      0.00
   -9   18    1      0.37      0.00
   -8   18    1      0.35      0.00
   -7   18    1     -0.07      0.00
   -6   18    1     -0.72      0.00
   -5   18    1      0.29      0.00
   -4   18    1      1.08      0.00
   -3   18    1     -0.44      0.00
   -2   18    1     -0.42      0.00
   -1   18    1      0.17      0.00
    0   18    1     -0.74      0.00
    1   18    1      0.21      0.00
    2   18    1      0.38      0.00
    3   18    1     -0.33      0.00
    4   18    1      0.57      0.00
    5   18    1      0.14      0.00
    6   18    1     -0.48      0.00
    7   18    1      0.24      0.00
    8   18    1      0.06      0.00
    9   18    1     -0.77      0.00
   10   18    1      0.26      0.00
   11   18    1      0.81      0.00
   12   18    1     -0.40      0.00
   13   18    1      0.07      0.00
   14   18    1     -0.17      0.00
   15   18    1     -0.60      0.00
  -15   19    1     -0.83      0.00
  -14   19    1      0.25      0.00
  -13   19    1      0.37      0.00
  -12   19    1     -0.47      0.00
  -11   19    1      0.28      0.00
  -10   19    1      0.49      0.00
   -9   19    1     -0.32      0.00
   -8   19    1     -0.11      0.00
   -7   19    1      0.08      0.00
   -6   19    1     -0.27      0.00
   -5   19    1      0.08      0.00
   -4   19    1      0.06      0.00
   -3   19    1     -0.34      0.00
   -2   19    1      0.35      0.00
   -1   19    1      0.12      0.00
    0   19    1     -0.39      0.00
    1   19    1      0.55      0.00
    2   19    1      0.45      0.00
    3   19    1     -0.61      0.00
    4   19    1     -0.91      0.00
    5   19    1      0.13      0.00
    6   19    1      1.24      0.00
    7   19    1      0.22      0.00
    8   19    1     -0.74      0.00
    9   19    1     -0.34      0.00
   10   19    1     -0.11      0.00
   11   19    1      0.29      0.00
   12   19    1      0.63      0.00
   13   19    1     -0.36      0.00
   14   19    1     -0.83      0.00
  -14   20    1     -0.22      0.00
  -13   20    1     -0.96      0.00
  -12   20    1      0.45      0.00
  -11   20    1      0.81      0.00
  -10   20    1      0.08      0.00
   -9   20    1     -0.18      0.00
   -8   20    1     -0.76      0.00
   -7   20    1     -0.09      0.00
   -6   20    1      1.13      0.00
   -5   20    1      0.20      0.00
   -4   20    1     -1.30      0.00
   -3   20    1     -0.23      0.00
   -2   20    1      0.68      0.00
   -1   20    1     -0.48      0.00
    0   20    1      0.28      0.00
    1   20    1      0.70      0.00
    2   20    1     -0.18      0.00
    3   20    1      0.09      0.00
    4   20    1     -0.41      0.00
    5   20    1     -0.18      0.00
    6   20    1      0.34      0.00
    7   20    1     -0.57      0.00
    8   20    1     -0.24      0.00
    9   20    1      1.03      0.00
   10   20    1      0.10      0.00
   11   20    1     -0.93      0.00
   12   20    1      0.46      0.00
   13   20    1      0.15      0.00
   14   20    1     -0.35      0.00
  -14   21    1      0.10      0.00
  -13   21    1     -0.43      0.00
  -12   21    1      0.49      0.00
  -11   21    1     -0.20      0.00
  -10   21    1     -0.59      0.00
   -9   21    1      0.07      0.00
   -8   21    1     -0.17      0.00
   -7   21    1      0.22      0.00
   -6   21    1      0.34      0.00
   -5   21    1     -0.12      0.00
   -4   21    1      0.02      0.00
   -3   21    1      0.38      0.00
   -2   21    1      0.09      0.00
   -1   21    1     -0.30      0.00
    0   21    1      0.28      0.00
    1   21    1     -0.47      0.00
    2   21    1     -1.02      0.00
    3   21    1      0.31      0.00
    4   21    1      1.09      0.00
    5   21    1      0.45      0.00
    6   21    1     -1.17      0.00
    7   21    1     -0.28      0.00
    8   21    1      1.12      0.00
    9   21    1      0.01      0.00
   10   21    1     -0.34      0.00
   11   21    1     -0.30      0.00
   12   21    1     -0.38      0.00
   13   21    1      0.38      0.00
   14   21    1      0.67      0.00
  -14   22    1     -0.14      0.00
  -13   22    1      0.68      0.00
  -12   22    1      0.11      0.00
  -11   22    1     -0.78      0.00
  -10   22    1     -0.30      0.00
   -9   22    1      0.21      0.00
   -8   22    1      0.92      0.00
   -7   22    1      0.43      0.00
   -6   22    1     -1.36      0.00
   -5   22    1     -0.68      0.00
   -4   22    1      0.98      0.00
   -3   22    1      0.42      0.00
   -2   22    1     -0.47      0.00
   -1   22    1      0.34      0.00
    0   22    1      0.28      0.00
    1   22    1     -0.63      0.00
    2   22    1      0.05      0.00
    3   22    1      0.11      0.00
    4   22    1     -0.12      0.00
    5   22    1     -0.01      0.00
    6   22    1     -0.34      0.00
    7   22    1      0.68      0.00
    8   22    1      0.69      0.00
    9   22    1     -1.29      0.00
   10   22    1     -0.39      0.00
   11   22    1      1.44      0.00
   12   22    1     -0.32      0.00
   13   22    1     -0.79      0.00
  -13   23    1      0.24      0.00
  -12   23    1     -0.21      0.00
  -11   23    1      0.01      0.00
  -10   23    1      0.49      0.00
   -9   23    1     -0.25      0.00
   -8   23    1      0.47      0.00
   -7   23    1      0.16      0.00
   -6   23    1     -0.62      0.00
   -5   23    1      0.19      0.00
   -4   23    1      0.17      0.00
   -3   23    1     -0.23      0.00
   -2   23    1     -0.41      0.00
   -1   23    1     -0.13      0.00
    0   23    1     -0.17      0.00
    1   23    1      0.15      0.00
    2   23    1      1.02      0.00
    3   23    1      0.26      0.00
    4   23    1     -0.67      0.00
    5   23    1     -0.47      0.00
    6   23    1      0.85      0.00
    7   23    1      0.35      0.00
    8   23    1     -1.39      0.00
    9   23    1     -0.40      0.00
   10   23    1      0.52      0.00
   11   23    1      0.56      0.00
   12   23    1      0.35      0.00
   13   23    1     -0.33      0.00
  -13   24    1     -0.20      0.00
  -12   24    1     -0.39      0.00
  -11   24    1      0.55      0.00
  -10   24    1      0.88      0.00
   -9   24    1     -0.31      0.00
   -8   24    1     -1.18      0.00
   -7   24    1     -0.77      0.00
   -6   24    1      1.18      0.00
   -5   24    1      1.07      0.00
   -4   24    1     -0.82      0.00
   -3   24    1     -0.31      0.00
   -2   24    1      0.36      0.00
   -1   24    1     -0.13      0.00
    0   24    1      0.06      0.00
    1   24    1      0.39      0.00
    2   24    1     -0.49      0.00
    3   24    1     -0.59      0.00
    4   24    1      0.45      0.00
    5   24    1      0.25      0.00
    6   24    1      0.23      0.00
    7   24    1     -0.36      0.00
    8   24    1     -0.99      0.00
    9   24    1      1.29      0.00
   10   24    1      1.27      0.00
   11   24    1     -1.72      0.00
   12   24    1     -0.71      0.00
   13   24    1      1.06      0.00
  -12   25    1     -0.06      0.00
  -11   25    1     -0.26      0.00
  -10   25    1     -0.42      0.00
   -9   25    1      0.46      0.00
   -8   25    1     -0.01      0.00
   -7   25    1     -0.61      0.00
   -6   25    1      0.48      0.00
   -5   25    1      0.07      0.00
   -4   25    1     -0.46      0.00
   -3   25    1      0.10      0.00
   -2   25    1      0.34      0.00
   -1   25    1      0.15      0.00
    0   25    1      0.17      0.00
    1   25    1      0.15      0.00
    2   25    1     -0.56      0.00
    3   25    1     -0.25      0.00
    4   25    1      0.44      0.00
    5   25    1      0.08      0.00
    6   25    1     -0.82      0.00
    7   25    1     -0.37      0.00
    8   25    1      0.98      0.00
    9   25    1      0.54      0.00
   10   25    1     -0.02      0.00
   11   25    1     -0.45      0.00
   12   25    1     -0.40      0.00
  -12   26    1      0.36      0.00
  -11   26    1     -0.05      0.00
  -10   26    1     -1.25      0.00
   -9   26    1     -0.13      0.00
   -8   26    1      1.26      0.00
   -7   26    1      0.95      0.00
   -6   26    1     -0.62      0.00
   -5   26    1     -1.29      0.00
   -4   26    1      0.54      0.00
   -3   26    1      0.60      0.00
   -2   26    1     -0.32      0.00
   -1   26    1      0.03      0.00
    0   26    1     -0.38      0.00
    1   26    1     -0.69      0.00
    2   26    1      0.57      0.00
    3   26    1      1.07      0.00
    4   26    1     -0.42      0.00
    5   26    1     -0.43      0.00
    6   26    1      0.12      0.00
    7   26    1      0.22      0.00
    8   26    1      1.06      0.00
    9   26    1     -0.76      0.00
   10   26    1     -2.12      0.00
   11   26    1      0.70      0.00
   12   26    1      1.55      0.00
  -11   27    1      0.57      0.00
  -10   27    1      0.63      0.00
   -9   27    1     -0.18      0.00
   -8   27    1     -0.51      0.00
   -7   27    1      0.34      0.00
   -6   27    1      0.06      0.00
   -5   27    1     -0.36      0.00
   -4   27    1      0.41      0.00
   -3   27    1      0.10      0.00
   -2   27    1     -0.53      0.00
   -1   27    1      0.11      0.00
    0   27    1      0.20      0.00
    1   27    1     -0.31      0.00
    2   27    1      0.35      0.00
    3   27    1      0.25      0.00
    4   27    1     -0.75      0.00
    5   27    1     -0.23      0.00
    6   27    1      0.83      0.00
    7   27    1      0.27      0.00
    8   27    1     -0.52      0.00
    9   27    1      0.14      0.00
   10   27    1     -0.15      0.00
   11   27    1     -0.12      0.00
  -11   28    1     -0.17      0.00
  -10   28    1      0.81      0.00
   -9   28    1      0.47      0.00
   -8   28    1     -0.85      0.00
   -7   28    1     -0.88      0.00
   -6   28    1      0.08      0.00
   -5   28    1      1.16      0.00
   -4   28    1      0.09      0.00
   -3   28    1     -0.90      0.00
   -2   28    1     -0.03      0.00
   -1   28    1      0.33      0.00
    0   28    1      0.30      0.00
    1   28    1      0.46      0.00
    2   28    1     -0.16      0.00
    3   28    1     -0.96      0.00
    4   28    1      0.24      0.00
    5   28    1      0.64      0.00
    6   28    1     -0.20      0.00
    7   28    1     -0.22      0.00
    8   28    1     -1.12      0.00
    9   28    1     -0.15      0.00
   10   28    1      1.90      0.00
   11   28    1      0.62      0.00
  -10   29    1     -0.68      0.00
   -9   29    1     -0.26      0.00
   -8   29    1      0.45      0.00
   -7   29    1      0.26      0.00
   -6   29    1     -0.46      0.00
   -5   29    1      0.17      0.00
   -4   29    1      0.02      0.00
   -3   29    1     -0.35      0.00
   -2   29    1      0.58      0.00
   -1   29    1      0.14      0.00
    0   29    1     -0.57      0.00
    1   29    1      0.34      0.00
    2   29    1     -0.11      0.00
    3   29    1     -0.80      0.00
    4   29    1      0.61      0.00
    5   29    1      0.76      0.00
    6   29    1     -0.47      0.00
    7   29    1     -0.06      0.00
    8   29    1      0.46      0.00
    9   29    1     -0.64      0.00
   10   29    1     -0.35      0.00
  -10   30    1     -0.39      0.00
   -9   30    1     -0.16      0.00
   -8   30    1      0.36      0.00
   -7   30    1      0.63      0.00
   -6   30    1      0.37      0.00
   -5   30    1     -0.78      0.00
   -4   30    1     -0.65      0.00
   -3   30    1      0.77      0.00
   -2   30    1      0.59      0.00
   -1   30    1     -0.72      0.00
    0   30    1     -0.65      0.00
    1   30    1      0.28      0.00
    2   30    1      0.20      0.00
    3   30    1      0.46      0.00
    4   30    1      0.03      0.00
    5   30    1     -0.65      0.00
    6   30    1     -0.08      0.00
    7   30    1     -0.12      0.00
    8   30    1      0.84      0.00
    9   30    1      0.93      0.00
   -9   31    1      0.40      0.00
   -8   31    1     -0.24      0.00
   -7   31    1     -0.69      0.00
   -6   31    1      0.43      0.00
   -5   31    1      0.34      0.00
   -4   31    1     -0.35      0.00
   -3   31    1      0.27      0.00
   -2   31    1     -0.11      0.00
   -1   31    1     -0.36      0.00
    0   31    1      0.48      0.00
    1   31    1     -0.19      0.00
    2   31    1     -0.44      0.00
    3   31    1      1.04      0.00
    4   31    1      0.15      0.00
    5   31    1     -0.91      0.00
    6   31    1      0.09      0.00
    7   31    1     -0.15      0.00
    8   31    1     -0.50      0.00
    9   31    1      0.55      0.00
   -8   32    1     -0.04      0.00
   -7   32    1     -0.18      0.00
   -6   32    1     -0.69      0.00
   -5   32    1      0.23      0.00
   -4   32    1      0.83      0.00
   -3   32    1     -0.46      0.00
   -2   32    1     -0.96      0.00
   -1   32    1      0.63      0.00
    0   32    1      1.22      0.00
    1   32    1     -0.44      0.00
    2   32    1     -0.57      0.00
    3   32    1      0.01      0.00
    4   32    1     -0.25      0.00
    5   32    1      0.23      0.00
    6   32    1      0.25      0.00
    7   32    1      0.45      0.00
    8   32    1     -0.10      0.00
   -7   33    1      0.89      0.00
   -6   33    1     -0.08      0.00
   -5   33    1     -0.60      0.00
   -4   33    1      0.36      0.00
   -3   33    1      0.07      0.00
   -2   33    1     -0.28      0.00
   -1   33    1      0.10      0.00
    0   33    1     -0.21      0.00
    1   33    1     -0.04      0.00
    2   33    1      0.67      0.00
    3   33    1     -0.61      0.00
    4   33    1     -0.68      0.00
    5   33    1      0.75      0.00
    6   33    1      0.05      0.00
    7   33    1      0.12      0.00
   -6   34    1      0.49      0.00
   -5   34    1      0.24      0.00
   -4   34    1     -0.65      0.00
   -3   34    1      0.19      0.00
   -2   34    1      1.02      0.00
   -1   34    1     -0.24      0.00
    0   34    1     -1.23      0.00
    1   34    1      0.15      0.00
    2   34    1      0.74      0.00
    3   34    1     -0.33      0.00
    4   34    1      0.11      0.00
    5   34    1      0.34      0.00
    6   34    1     -0.24      0.00
   -5   35    1      0.53      0.00
   -4   35    1     -0.29      0.00
   -3   35    1     -0.39      0.00
   -2   35    1      0.25      0.00
   -1   35    1      0.20      0.00
    0   35    1      0.05      0.00
    1   35    1      0.09      0.00
    2   35    1     -0.39      0.00
    3   35    1      0.22      0.00
    4   35    1      0.75      0.00
    5   35    1     -0.55      0.00
   -3   36    1     -0.01      0.00
   -2   36    1     -0.80      0.00
   -1   36    1     -0.06      0.00
    0   36    1      0.83      0.00
    1   36    1      0.04      0.00
    3   36    1      0.30      0.00
  -16    0    2      0.06      0.00
  -14    0    2     -0.06      0.00
  -12    0    2      0.30      0.00
  -10    0    2     -1.83      0.00
   -8    0    2      2.29      0.00
   -6    0    2     -0.11      0.00
   -4    0    2      0.96      0.00
   -2    0    2     -1.60      0.00
    0    0    2     -4.21      0.00
    2    0    2      6.03      0.00
    4    0    2     -1.36      0.00
    6    0    2      0.26      0.00
    8    0    2     -0.86      0.00
   10    0    2     -0.30      0.00
   12    0    2      0.66      0.00
   14    0    2     -0.78      0.00
   16    0    2      0.93      0.00
  -17    1    2     -0.13      0.00
  -16    1    2     -0.60      0.00
  -15    1    2      0.13      0.00
  -14    1    2      0.25      0.00
  -13    1    2     -0.24      0.00
  -12    1    2      0.79      0.00
  -11    1    2      0.52      0.00
  -10    1    2     -1.24      0.00
   -9    1    2     -0.30      0.00
   -8    1    2      0.39      0.00
   -7    1    2     -0.23      0.00
   -6    1    2     -0.08      0.00
   -5    1    2     -0.41      0.00
   -4    1    2      2.45      0.00
   -3    1    2      0.49      0.00
   -2    1    2     -5.58      0.00
   -1    1    2      0.49      0.00
    0    1    2      7.61      0.00
    1    1    2      0.67      0.00
    2    1    2     -6.79      0.00
    3    1    2     -1.70      0.00
    4    1    2      2.38      0.00
    5    1    2      0.33      0.00
    6    1    2      0.87      0.00
    7    1    2      0.16      0.00
    8    1    2     -1.06      0.00
    9    1    2      0.34      0.00
   10    1    2      0.33      0.00
   11    1    2     -0.23      0.00
   12    1    2      0.64      0.00
   13    1    2      0.15      0.00
   14    1    2     -0.84      0.00
   15    1    2     -0.15      0.00
   16    1    2      0.26      0.00
   17    1    2      0.03      0.00
  -17    2    2      0.28      0.00
  -16    2    2      0.11      0.00
  -15    2    2     -0.20      0.00
  -14    2    2      0.03      0.00
  -13    2    2     -0.03      0.00
  -12    2    2     -0.42      0.00
  -11    2    2     -0.27      0.00
  -10    2    2      1.42      0.00
   -9    2    2      0.95      0.00
   -8    2    2     -1.61      0.00
   -7    2    2     -0.21      0.00
   -6    2    2      0.04      0.00
   -5    2    2     -0.19      0.00
   -4    2    2      0.11      0.00
   -3    2    2     -1.73      0.00
   -2    2    2     -0.14      0.00
   -1    2    2      0.69      0.00
    0    2    2      3.19      0.00
    1    2    2      2.22      0.00
    2    2    2     -3.79      0.00
    3    2    2     -1.06      0.00
    4    2    2      0.81      0.00
    5    2    2     -0.25      0.00
    6    2    2     -0.01      0.00
    7    2    2     -0.48      0.00
    8    2    2      0.48      0.00
    9    2    2      0.33      0.00
   10    2    2      0.12      0.00
   11    2    2     -0.14      0.00
   12    2    2     -0.46      0.00
   13    2    2      0.16      0.00
   14    2    2      0.66      0.00
   15    2    2      0.24      0.00
   16    2    2     -0.75      0.00
   17    2    2     -0.31      0.00
  -17    3    2      0.04      0.00
  -16    3    2      0.90      0.00
  -15    3    2     -0.14      0.00
  -14    3    2     -0.58      0.00
  -13    3    2      0.48      0.00
  -12    3    2     -0.20      0.00
  -11    3    2     -0.77      0.00
  -10    3    2      0.41      0.00
   -9    3    2      0.27      0.00
   -8    3    2     -0.49      0.00
   -7    3    2      0.66      0.00
   -6    3    2      0.16      0.00
   -5    3    2      0.46      0.00
   -4    3    2     -1.28      0.00
   -3    3    2     -1.25      0.00
   -2    3    2      5.79      0.00
   -1    3    2      0.51      0.00
    0    3    2     -7.92      0.00
    1    3    2     -2.33      0.00
    2    3    2      4.09      0.00
    3    3    2      3.10      0.00
    4    3    2     -0.38      0.00
    5    3    2     -0.28      0.00
    6    3    2     -0.64      0.00
    7    3    2     -0.59      0.00
    8    3    2      1.33      0.00
    9    3    2     -0.29      0.00
   10    3    2     -0.81      0.00
   11    3    2      0.34      0.00
   12    3    2     -0.50      0.00
   13    3    2     -0.38      0.00
   14    3    2      0.51      0.00
   15    3    2      0.29      0.00
   16    3    2      0.02      0.00
   17    3    2     -0.01      0.00
  -17    4    2     -0.45      0.00
  -16    4    2     -0.53      0.00
  -15    4    2      0.25      0.00
  -14    4    2      0.18      0.00
  -13    4    2     -0.16      0.00
  -12    4    2      0.23      0.00
  -11    4    2      0.53      0.00
  -10    4    2     -0.57      0.00
   -9    4    2     -0.79      0.00
   -8    4    2      0.66      0.00
   -7    4    2     -0.14      0.00
   -6    4    2     -0.23      0.00
   -5    4    2      0.96      0.00
   -4    4    2     -1.10      0.00
   -3    4    2      0.12      0.00
   -2    4    2      2.19      0.00
   -1    4    2     -0.13      0.00
    0    4    2     -1.78      0.00
    1    4    2     -0.79      0.00
    2    4    2      1.00      0.00
    3    4    2     -0.27      0.00
    4    4    2     -0.25      0.00
    5    4    2      0.72      0.00
    6    4    2     -0.36      0.00
    7    4    2      0.17      0.00
    8    4    2      0.11      0.00
    9    4    2     -0.56      0.00
   10    4    2     -0.07      0.00
   11    4    2      0.78      0.00
   12    4    2      0.42      0.00
   13    4    2     -0.45      0.00
   14    4    2     -0.51      0.00
   15    4    2     -0.25      0.00
   16    4    2      0.49      0.00
   17    4    2      0.29      0.00
  -17    5    2      0.42      0.00
  -16    5    2     -0.80      0.00
  -15    5    2     -0.26      0.00
  -14    5    2      0.88      0.00
  -13    5    2     -0.29      0.00
  -12    5    2     -0.13      0.00
  -11    5    2      0.40      0.00
  -10    5    2     -0.42      0.00
   -9    5    2      0.02      0.00
   -8    5    2      1.08      0.00
   -7    5    2     -0.57      0.00
   -6    5    2     -0.82      0.00
   -5    5    2      0.16      0.00
   -4    5    2      0.68      0.00
   -3    5    2      1.33      0.00
   -2    5    2     -4.12      0.00
   -1    5    2     -2.59      0.00
    0    5    2      5.23      0.00
    1    5    2      2.96      0.00
    2    5    2     -1.00      0.00
    3    5    2     -1.78      0.00
    4    5    2     -0.56      0.00
    5    5    2     -0.09      0.00
    6    5    2     -0.10      0.00
    7    5    2      0.72      0.00
    8    5    2     -0.87      0.00
    9    5    2     -0.29      0.00
   10    5    2      0.55      0.00
   11    5    2     -0.29      0.00
   12    5    2      0.46      0.00
   13    5    2      0.46      0.00
   14    5    2     -0.11      0.00
   15    5    2     -0.14      0.00
   16    5    2     -0.27      0.00
   17    5    2     -0.22      0.00
  -17    6    2      0.22      0.00
  -16    6    2      0.96      0.00
  -15    6    2     -0.13      0.00
  -14    6    2     -0.45      0.00
  -13    6    2      0.04      0.00
  -12    6    2      0.29      0.00
  -11    6    2     -0.25      0.00
  -10    6    2     -0.05      0.00
   -9    6    2      0.18      0.00
   -8    6    2     -0.45      0.00
   -7    6    2      0.27      0.00
   -6    6    2      0.68      0.00
   -5    6    2     -1.07      0.00
   -4    6    2      0.20      0.00
   -3    6    2      1.73      0.00
   -2    6    2     -1.48      0.00
   -1    6    2     -0.74      0.00
    0    6    2      1.50      0.00
    1    6    2     -0.99      0.00
    2    6    2     -1.11      0.00
    3    6    2      1.35      0.00
    4    6    2      0.50      0.00
    5    6    2     -1.00      0.00
    6    6    2      0.21      0.00
    7    6    2      0.47      0.00
    8    6    2     -0.23      0.00
    9    6    2      0.64      0.00
   10    6    2      0.55      0.00
   11    6    2     -1.06      0.00
   12    6    2     -0.70      0.00
   13    6    2      0.37      0.00
   14    6    2      0.35      0.00
   15    6    2      0.26      0.00
   16    6    2     -0.36      0.00
   17    6    2     -0.23      0.00
  -17    7    2     -0.57      0.00
  -16    7    2      0.22      0.00
  -15    7    2      0.56      0.00
  -14    7    2     -0.71      0.00
  -13    7    2     -0.01      0.00
  -12    7    2      0.15      0.00
  -11    7    2     -0.61      0.00
  -10    7    2      0.69      0.00
   -9    7    2      0.58      0.00
   -8    7    2     -1.35      0.00
   -7    7    2     -0.25      0.00
   -6    7    2      1.40      0.00
   -5    7    2      0.02      0.00
   -4    7    2     -1.00      0.00
   -3    7    2     -0.84      0.00
   -2    7    2      1.90      0.00
   -1    7    2      1.96      0.00
    0    7    2     -1.75      0.00
    1    7    2     -1.30      0.00
    2    7    2     -0.38      0.00
    3    7    2      0.50      0.00
    4    7    2      0.40      0.00
    5    7    2     -0.51      0.00
    6    7    2      0.43      0.00
    7    7    2     -0.03      0.00
    8    7    2      0.13      0.00
    9    7    2     -0.01      0.00
   10    7    2     -0.04      0.00
   11    7    2      0.72      0.00
   12    7    2     -0.33      0.00
   13    7    2     -0.59      0.00
   14    7    2     -0.11      0.00
   15    7    2      0.01      0.00
   16    7    2      0.27      0.00
  -17    8    2      0.19      0.00
  -16    8    2     -1.15      0.00
  -15    8    2      0.00      0.00
  -14    8    2      0.51      0.00
  -13    8    2      0.22      0.00
  -12    8    2     -0.18      0.00
  -11    8    2     -0.29      0.00
  -10    8    2      0.13      0.00
   -9    8    2      0.12      0.00
   -8    8    2      0.27      0.00
   -7    8    2      0.04      0.00
   -6    8    2     -0.54      0.00
   -5    8    2      0.23      0.00
   -4    8    2      0.54      0.00
   -3    8    2     -1.26      0.00
   -2    8    2      0.09      0.00
   -1    8    2      0.86      0.00
    0    8    2     -1.13      0.00
    1    8    2      0.57      0.00
    2    8    2      1.18      0.00
    3    8    2     -0.71      0.00
    4    8    2     -0.49      0.00
    5    8    2      0.72      0.00
    6    8    2      0.36      0.00
    7    8    2     -0.53      0.00
    8    8    2      0.14      0.00
    9    8    2     -0.49      0.00
   10    8    2     -1.02      0.00
   11    8    2      0.69      0.00
   12    8    2      0.51      0.00
   13    8    2     -0.12      0.00
   14    8    2      0.19      0.00
   15    8    2     -0.28      0.00
   16    8    2      0.08      0.00
  -17    9    2      0.27      0.00
  -16    9    2      0.30      0.00
  -15    9    2     -0.33      0.00
  -14    9    2      0.20      0.00
  -13    9    2      0.02      0.00
  -12    9    2     -0.33      0.00
  -11    9    2      0.80      0.00
  -10    9    2      0.08      0.00
   -9    9    2     -1.09      0.00
   -8    9    2      0.53      0.00
   -7    9    2      0.93      0.00
   -6    9    2     -0.97      0.00
   -5    9    2     -0.79      0.00
   -4    9    2      1.02      0.00
   -3    9    2      0.75      0.00
   -2    9    2     -1.24      0.00
   -1    9    2     -0.53      0.00
    0    9    2      0.97      0.00
    1    9    2     -0.13      0.00
    2    9    2      0.32      0.00
    3    9    2     -0.22      0.00
    4    9    2     -0.85      0.00
    5    9    2      1.03      0.00
    6    9    2      0.29      0.00
    7    9    2     -0.75      0.00
    8    9    2     -0.24      0.00
    9    9    2      0.69      0.00
   10    9    2      0.41      0.00
   11    9    2     -1.03      0.00
   12    9    2     -0.27      0.00
   13    9    2      0.80      0.00
   14    9    2      0.45      0.00
   15    9    2     -0.18      0.00
   16    9    2     -0.26      0.00
  -16   10    2      1.12      0.00
  -15   10    2      0.07      0.00
  -14   10    2     -0.51      0.00
  -13   10    2      0.13      0.00
  -12   10    2     -0.25      0.00
  -11   10    2      0.12      0.00
  -10   10    2      0.07      0.00
   -9   10    2     -0.36      0.00
   -8   10    2      0.05      0.00
   -7   10    2      0.06      0.00
   -6   10    2     -0.07      0.00
   -5   10    2      0.22      0.00
   -4   10    2     -0.12      0.00
   -3   10    2      0.40      0.00
   -2   10    2      0.28      0.00
   -1   10    2     -0.51      0.00
    0   10    2      0.08      0.00
    1   10    2     -0.29      0.00
    2   10    2      0.09      0.00
    3   10    2      0.36      0.00
    4   10    2     -0.07      0.00
    5   10    2     -0.10      0.00
    6   10    2     -0.61      0.00
    7   10    2      0.14      0.00
    8   10    2     -0.18      0.00
    9   10    2      0.03      0.00
   10   10    2      1.11      0.00
   11   10    2     -0.38      0.00
   12   10    2     -0.06      0.00
   13   10    2      0.41      0.00
   14   10    2     -0.83      0.00
   15   10    2     -0.09      0.00
   16   10    2      0.41      0.00
  -16   11    2     -0.45      0.00
  -15   11    2     -0.25      0.00
  -14   11    2     -0.05      0.00
  -13   11    2      0.25      0.00
  -12   11    2      0.45      0.00
  -11   11    2     -0.23      0.00
  -10   11    2     -0.71      0.00
   -9   11    2      0.40      0.00
   -8   11    2      0.42      0.00
   -7   11    2     -0.62      0.00
   -6   11    2      0.02      0.00
   -5   11    2      0.94      0.00
   -4   11    2     -0.32      0.00
   -3   11    2     -1.12      0.00
   -2   11    2      0.73      0.00
   -1   11    2      0.88      0.00
    0   11    2     -0.72      0.00
    1   11    2     -0.27      0.00
    2   11    2     -0.33      0.00
    3   11    2      0.07      0.00
    4   11    2      1.26      0.00
    5   11    2     -0.48      0.00
    6   11    2     -1.03      0.00
    7   11    2      0.75      0.00
    8   11    2      0.80      0.00
    9   11    2     -0.57      0.00
   10   11    2     -0.92      0.00
   11   11    2      0.50      0.00
   12   11    2      1.04      0.00
   13   11    2     -0.58      0.00
   14   11    2     -1.21      0.00
   15   11    2      0.23      0.00
   16   11    2      0.58      0.00
  -16   12    2     -0.96      0.00
  -15   12    2     -0.04      0.00
  -14   12    2      0.75      0.00
  -13   12    2     -0.70      0.00
  -12   12    2     -0.10      0.00
  -11   12    2      0.53      0.00
  -10   12    2     -0.20      0.00
   -9   12    2      0.39      0.00
   -8   12    2      0.20      0.00
   -7   12    2     -0.46      0.00
   -6   12    2      0.18      0.00
   -5   12    2     -0.05      0.00
   -4   12    2     -0.15      0.00
   -3   12    2     -0.06      0.00
   -2   12    2     -0.45      0.00
   -1   12    2     -0.06      0.00
    0   12    2      0.49      0.00
    1   12    2      0.80      0.00
    2   12    2     -0.49      0.00
    3   12    2     -0.54      0.00
    4   12    2      0.34      0.00
    5   12    2     -0.37      0.00
    6   12    2      0.37      0.00
    7   12    2      0.08      0.00
    8   12    2      0.01      0.00
    9   12    2      0.52      0.00
   10   12    2     -0.87      0.00
   11   12    2      0.06      0.00
   12   12    2      0.17      0.00
   13   12    2     -0.82      0.00
   14   12    2      0.91      0.00
   15   12    2      0.82      0.00
   16   12    2     -0.68      0.00
  -16   13    2      0.31      0.00
  -15   13    2      0.63      0.00
  -14   13    2      0.39      0.00
  -13   13    2     -0.40      0.00
  -12   13    2     -0.33      0.00
  -11   13    2     -0.14      0.00
  -10   13    2      0.26      0.00
   -9   13    2      0.39      0.00
   -8   13    2     -0.44      0.00
   -7   13    2     -0.23      0.00
   -6   13    2      0.46      0.00
   -5   13    2     -0.36      0.00
   -4   13    2     -0.41      0.00
   -3   13    2      0.95      0.00
   -2   13    2      0.47      0.00
   -1   13    2     -0.93      0.00
    0   13    2     -0.59      0.00
    1   13    2      0.47      0.00
    2   13    2      0.72      0.00
    3   13    2      0.05      0.00
    4   13    2     -0.86      0.00
    5   13    2     -0.10      0.00
    6   13    2      0.94      0.00
    7   13    2     -0.32      0.00
    8   13    2     -0.85      0.00
    9   13    2      0.24      0.00
   10   13    2      0.74      0.00
   11   13    2      0.26      0.00
   12   13    2     -1.28      0.00
   13   13    2     -0.40      0.00
   14   13    2      1.73      0.00
   15   13    2      0.34      0.00
   16   13    2     -0.88      0.00
  -16   14    2      0.80      0.00
  -15   14    2     -0.15      0.00
  -14   14    2     -1.06      0.00
  -13   14    2      0.75      0.00
  -12   14    2      0.83      0.00
  -11   14    2     -0.85      0.00
  -10   14    2     -0.02      0.00
   -9   14    2      0.13      0.00
   -8   14    2     -0.58      0.00
   -7   14    2      0.29      0.00
   -6   14    2      0.19      0.00
   -5   14    2      0.04      0.00
   -4   14    2      0.18      0.00
   -3   14    2     -0.45      0.00
   -2   14    2      0.25      0.00
   -1   14    2      0.67      0.00
    0   14    2     -0.36      0.00
    1   14    2     -0.67      0.00
    2   14    2      0.28      0.00
    3   14    2      0.11      0.00
    4   14    2     -0.37      0.00
    5   14    2      0.55      0.00
    6   14    2     -0.13      0.00
    7   14    2     -0.21      0.00
    8   14    2      0.38      0.00
    9   14    2     -0.68      0.00
   10   14    2      0.26      0.00
   11   14    2      0.61      0.00
   12   14    2     -0.23      0.00
   13   14    2      0.60      0.00
   14   14    2     -0.53      0.00
   15   14    2     -1.41      0.00
  -16   15    2      0.06      0.00
  -15   15    2     -0.59      0.00
  -14   15    2     -0.69      0.00
  -13   15    2      0.28      0.00
  -12   15    2      0.32      0.00
  -11   15    2     -0.08      0.00
  -10   15    2      0.12      0.00
   -9   15    2     -0.30      0.00
   -8   15    2     -0.04      0.00
   -7   15    2      0.64      0.00
   -6   15    2     -0.26      0.00
   -5   15    2     -0.24      0.00
   -4   15    2      0.58      0.00
   -3   15    2     -0.24      0.00
   -2   15    2     -0.76      0.00
   -1   15    2     -0.01      0.00
    0   15    2      0.80      0.00
    1   15    2      0.18      0.00
    2   15    2     -0.66      0.00
    3   15    2     -0.04      0.00
    4   15    2      0.36      0.00
    5   15    2      0.05      0.00
    6   15    2     -0.39      0.00
    7   15    2      0.22      0.00
    8   15    2      0.62      0.00
    9   15    2     -0.28      0.00
   10   15    2     -0.57      0.00
   11   15    2     -0.66      0.00
   12   15    2      0.84      0.00
   13   15    2      1.43      0.00
   14   15    2     -1.19      0.00
   15   15    2     -0.98      0.00
  -15   16    2      0.33      0.00
  -14   16    2      1.34      0.00
  -13   16    2     -0.59      0.00
  -12   16    2     -1.19      0.00
  -11   16    2      0.81      0.00
  -10   16    2      0.52      0.00
   -9   16    2     -0.50      0.00
   -8   16    2      0.31      0.00
   -7   16    2      0.13      0.00
   -6   16    2     -0.29      0.00
   -5   16    2     -0.12      0.00
   -4   16    2     -0.46      0.00
   -3   16    2      0.35      0.00
   -2   16    2      0.50      0.00
   -1   16    2     -0.66      0.00
    0   16    2      0.14      0.00
    1   16    2      0.47      0.00
    2   16    2     -0.54      0.00
    3   16    2      0.20      0.00
    4   16    2      0.48      0.00
    5   16    2     -0.55      0.00
    6   16    2      0.00      0.00
    7   16    2      0.24      0.00
    8   16    2     -0.49      0.00
    9   16    2      0.52      0.00
   10   16    2      0.57      0.00
   11   16    2     -0.89      0.00
   12   16    2     -0.38      0.00
   13   16    2     -0.22      0.00
   14   16    2      0.11      0.00
   15   16    2      1.50      0.00
  -15   17    2      0.29      0.00
  -14   17    2      0.74      0.00
  -13   17    2     -0.07      0.00
  -12   17    2     -0.38      0.00
  -11   17    2      0.11      0.00
  -10   17    2     -0.02      0.00
   -9   17    2     -0.04      0.00
   -8   17    2      0.15      0.00
   -7   17    2     -0.32      0.00
   -6   17    2     -0.01      0.00
   -5   17    2      0.39      0.00
   -4   17    2     -0.29      0.00
   -3   17    2     -0.02      0.00
   -2   17    2      0.24      0.00
   -1   17    2      0.00      0.00
    0   17    2      0.04      0.00
    1   17    2     -0.19      0.00
    2   17    2     -0.02      0.00
    3   17    2      0.00      0.00
    4   17    2      0.02      0.00
    5   17    2      0.35      0.00
    6   17    2      0.01      0.00
    7   17    2     -0.51      0.00
    8   17    2     -0.47      0.00
    9   17    2      0.09      0.00
   10   17    2      0.51      0.00
   11   17    2      0.99      0.00
   12   17    2     -0.04      0.00
   13   17    2     -1.54      0.00
   14   17    2      0.16      0.00
   15   17    2      0.93      0.00
  -15   18    2     -0.13      0.00
  -14   18    2     -1.63      0.00
  -13   18    2      0.37      0.00
  -12   18    2      1.50      0.00
  -11   18    2     -0.57      0.00
  -10   18    2     -0.88      0.00
   -9   18    2      0.23      0.00
   -8   18    2      0.02      0.00
   -7   18    2     -0.08      0.00
   -6   18    2      0.14      0.00
   -5   18    2     -0.11      0.00
   -4   18    2      0.35      0.00
   -3   18    2      0.45      0.00
   -2   18    2     -0.53      0.00
   -1   18    2      0.10      0.00
    0   18    2      0.21      0.00
    1   18    2     -0.63      0.00
    2   18    2      0.27      0.00
    3   18    2      0.02      0.00
    4   18    2     -0.42      0.00
    5   18    2      0.37      0.00
    6   18    2      0.02      0.00
    7   18    2      0.06      0.00
    8   18    2      0.63      0.00
    9   18    2     -0.36      0.00
   10   18    2     -1.16      0.00
   11   18    2      0.45      0.00
   12   18    2      0.83      0.00
   13   18    2      0.03      0.00
   14   18    2      0.24      0.00
   15   18    2     -0.96      0.00
  -15   19    2      0.17      0.00
  -14   19    2     -0.69      0.00
  -13   19    2     -0.17      0.00
  -12   19    2      0.24      0.00
  -11   19    2     -0.06      0.00
  -10   19    2      0.07      0.00
   -9   19    2      0.22      0.00
   -8   19    2      0.21      0.00
   -7   19    2      0.00      0.00
   -6   19    2     -0.22      0.00
   -5   19    2     -0.12      0.00
   -4   19    2      0.12      0.00
   -3   19    2     -0.21      0.00
   -2   19    2     -0.30      0.00
   -1   19    2      0.41      0.00
    0   19    2     -0.10      0.00
    1   19    2     -0.32      0.00
    2   19    2      0.59      0.00
    3   19    2      0.40      0.00
    4   19    2     -0.23      0.00
    5   19    2     -0.76      0.00
    6   19    2     -0.21      0.00
    7   19    2      0.71      0.00
    8   19    2      0.18      0.00
    9   19    2      0.16      0.00
   10   19    2      0.21      0.00
   11   19    2     -0.93      0.00
   12   19    2     -0.65      0.00
   13   19    2      0.89      0.00
   14   19    2      0.31      0.00
  -14   20    2      1.50      0.00
  -13   20    2      0.29      0.00
  -12   20    2     -1.59      0.00
  -11   20    2     -0.03      0.00
  -10   20    2      0.86      0.00
   -9   20    2      0.10      0.00
   -8   20    2      0.03      0.00
   -7   20    2     -0.25      0.00
   -6   20    2     -0.13      0.00
   -5   20    2      0.46      0.00
   -4   20    2      0.15      0.00
   -3   20    2     -0.63      0.00
   -2   20    2     -0.09      0.00
   -1   20    2      0.25      0.00
    0   20    2     -0.45      0.00
    1   20    2      0.22      0.00
    2   20    2      0.32      0.00
    3   20    2     -0.08      0.00
    4   20    2      0.23      0.00
    5   20    2      0.00      0.00
    6   20    2      0.21      0.00
    7   20    2     -0.21      0.00
    8   20    2     -1.09      0.00
    9   20    2      0.03      0.00
   10   20    2      1.39      0.00
   11   20    2     -0.05      0.00
   12   20    2     -0.91      0.00
   13   20    2      0.38      0.00
   14   20    2     -0.15      0.00
  -14   21    2      0.37      0.00
  -13   21    2      0.42      0.00
  -12   21    2     -0.07      0.00
  -11   21    2      0.29      0.00
  -10   21    2     -0.03      0.00
   -9   21    2     -0.29      0.00
   -8   21    2     -0.52      0.00
   -7   21    2     -0.28      0.00
   -6   21    2      0.60      0.00
   -5   21    2      0.03      0.00
   -4   21    2     -0.42      0.00
   -3   21    2      0.18      0.00
   -2   21    2      0.55      0.00
   -1   21    2      0.06      0.00
    0   21    2      0.02      0.00
    1   21    2      0.46      0.00
    2   21    2     -0.60      0.00
    3   21    2     -0.87      0.00
    4   21    2     -0.09      0.00
    5   21    2      0.55      0.00
    6   21    2      0.53      0.00
    7   21    2     -0.48      0.00
    8   21    2      0.27      0.00
    9   21    2      0.30      0.00
   10   21    2     -0.89      0.00
   11   21    2      0.14      0.00
   12   21    2      0.74      0.00
   13   21    2     -0.22      0.00
   14   21    2     -0.26      0.00
  -14   22    2     -0.75      0.00
  -13   22    2     -0.79      0.00
  -12   22    2      0.88      0.00
  -11   22    2      0.61      0.00
  -10   22    2     -0.63      0.00
   -9   22    2     -0.33      0.00
   -8   22    2      0.00      0.00
   -7   22    2      0.57      0.00
   -6   22    2      0.41      0.00
   -5   22    2     -0.74      0.00
   -4   22    2     -0.42      0.00
   -3   22    2      0.42      0.00
   -2   22    2      0.18      0.00
   -1   22    2     -0.30      0.00
    0   22    2      0.17      0.00
    1   22    2      0.19      0.00
    2   22    2     -0.19      0.00
    3   22    2      0.31      0.00
    4   22    2      0.02      0.00
    5   22    2     -0.42      0.00
    6   22    2     -0.40      0.00
    7   22    2     -0.09      0.00
    8   22    2      1.10      0.00
    9   22    2      0.52      0.00
   10   22    2     -1.43      0.00
   11   22    2     -0.23      0.00
   12   22    2      1.33      0.00
   13   22    2     -0.47      0.00
  -13   23    2     -0.49      0.00
  -12   23    2     -0.10      0.00
  -11   23    2     -0.26      0.00
  -10   23    2     -0.18      0.00
   -9   23    2      0.15      0.00
   -8   23    2      0.29      0.00
   -7   23    2      0.59      0.00
   -6   23    2     -0.43      0.00
   -5   23    2     -0.29      0.00
   -4   23    2      0.66      0.00
   -3   23    2      0.17      0.00
   -2   23    2     -0.28      0.00
   -1   23    2     -0.37      0.00
    0   23    2     -0.38      0.00
    1   23    2     -0.50      0.00
    2   23    2      0.20      0.00
    3   23    2      0.66      0.00
    4   23    2      0.32      0.00
    5   23    2      0.24      0.00
    6   23    2     -0.10      0.00
    7   23    2      0.19      0.00
    8   23    2     -0.56      0.00
    9   23    2     -0.92      0.00
   10   23    2      0.66      0.00
   11   23    2      0.46      0.00
   12   23    2     -0.30      0.00
   13   23    2     -0.07      0.00
  -13   24    2      0.46      0.00
  -12   24    2      0.01      0.00
  -11   24    2     -0.68      0.00
  -10   24    2      0.25      0.00
   -9   24    2      0.84      0.00
   -8   24    2      0.07      0.00
   -7   24    2     -0.83      0.00
   -6   24    2     -0.86      0.00
   -5   24    2      0.76      0.00
   -4   24    2      0.63      0.00
   -3   24    2     -0.65      0.00
   -2   24    2     -0.13      0.00
   -1   24    2      0.36      0.00
    0   24    2      0.20      0.00
    1   24    2      0.32      0.00
    2   24    2      0.19      0.00
    3   24    2     -0.92      0.00
    4   24    2     -0.59      0.00
    5   24    2      0.71      0.00
    6   24    2      0.32      0.00
    7   24    2      0.05      0.00
    8   24    2     -0.52      0.00
    9   24    2     -0.76      0.00
   10   24    2      1.24      0.00
   11   24    2      0.94      0.00
   12   24    2     -1.51      0.00
  -12   25    2      0.49      0.00
  -11   25    2      0.12      0.00
  -10   25    2     -0.08      0.00
   -9   25    2     -0.13      0.00
   -8   25    2      0.11      0.00
   -7   25    2     -0.20      0.00
   -6   25    2      0.01      0.00
   -5   25    2      0.33      0.00
   -4   25    2     -0.42      0.00
   -3   25    2     -0.33      0.00
   -2   25    2      0.08      0.00
   -1   25    2      0.07      0.00
    0   25    2      0.17      0.00
    1   25    2      0.45      0.00
    2   25    2      0.17      0.00
    3   25    2     -0.14      0.00
    4   25    2      0.13      0.00
    5   25    2     -0.39      0.00
    6   25    2     -0.69      0.00
    7   25    2     -0.37      0.00
    8   25    2      0.66      0.00
    9   25    2      0.95      0.00
   10   25    2     -0.38      0.00
   11   25    2     -0.35      0.00
   12   25    2      0.03      0.00
  -12   26    2     -0.24      0.00
  -11   26    2      0.38      0.00
  -10   26    2      0.26      0.00
   -9   26    2     -1.05      0.00
   -8   26    2     -0.55      0.00
   -7   26    2      0.71      0.00
   -6   26    2      1.11      0.00
   -5   26    2     -0.36      0.00
   -4   26    2     -0.99      0.00
   -3   26    2      0.72      0.00
   -2   26    2      0.59      0.00
   -1   26    2     -0.28      0.00
    0   26    2     -0.21      0.00
    1   26    2     -0.75      0.00
    2   26    2     -0.86      0.00
    3   26    2      0.95      0.00
    4   26    2      1.23      0.00
    5   26    2     -0.81      0.00
    6   26    2     -0.42      0.00
    7   26    2      0.43      0.00
    8   26    2      0.34      0.00
    9   26    2      0.73      0.00
   10   26    2     -0.71      0.00
   11   26    2     -1.59      0.00
   12   26    2      0.54      0.00
  -11   27    2     -0.52      0.00
  -10   27    2      0.43      0.00
   -9   27    2      0.47      0.00
   -8   27    2     -0.03      0.00
   -7   27    2     -0.34      0.00
   -6   27    2     -0.08      0.00
   -5   27    2      0.08      0.00
   -4   27    2      0.17      0.00
   -3   27    2      0.12      0.00
   -2   27    2     -0.26      0.00
   -1   27    2     -0.12      0.00
    0   27    2      0.44      0.00
    1   27    2      0.05      0.00
    2   27    2     -0.36      0.00
    3   27    2      0.03      0.00
    4   27    2     -0.32      0.00
    5   27    2     -0.21      0.00
    6   27    2      0.72      0.00
    7   27    2      0.65      0.00
    8   27    2     -0.63      0.00
    9   27    2     -0.87      0.00
   10   27    2      0.59      0.00
   11   27    2      0.35      0.00
  -11   28    2     -0.10      0.00
  -10   28    2     -0.41      0.00
   -9   28    2      0.58      0.00
   -8   28    2      0.73      0.00
   -7   28    2     -0.21      0.00
   -6   28    2     -0.93      0.00
   -5   28    2     -0.19      0.00
   -4   28    2      1.07      0.00
   -3   28    2     -0.18      0.00
   -2   28    2     -0.97      0.00
   -1   28    2     -0.04      0.00
    0   28    2      0.21      0.00
    1   28    2      0.50      0.00
    2   28    2      1.05      0.00
    3   28    2     -0.35      0.00
    4   28    2     -1.44      0.00
    5   28    2      0.60      0.00
    6   28    2      0.84      0.00
    7   28    2     -0.42      0.00
    8   28    2     -0.43      0.00
    9   28    2     -0.88      0.00
   10   28    2     -0.06      0.00
   11   28    2      1.34      0.00
  -10   29    2     -0.21      0.00
   -9   29    2     -0.64      0.00
   -8   29    2     -0.27      0.00
   -7   29    2      0.36      0.00
   -6   29    2      0.47      0.00
   -5   29    2     -0.37      0.00
   -4   29    2     -0.42      0.00
   -3   29    2      0.09      0.00
   -2   29    2      0.51      0.00
   -1   29    2      0.45      0.00
    0   29    2     -0.55      0.00
    1   29    2     -0.58      0.00
    2   29    2      0.45      0.00
    3   29    2      0.01      0.00
    4   29    2     -0.22      0.00
    5   29    2      0.45      0.00
    6   29    2     -0.18      0.00
    7   29    2     -0.58      0.00
    8   29    2      0.50      0.00
    9   29    2      0.93      0.00
   10   29    2     -0.50      0.00
  -10   30    2      0.03      0.00
   -9   30    2     -0.19      0.00
   -8   30    2     -0.29      0.00
   -7   30    2     -0.17      0.00
   -6   30    2      0.50      0.00
   -5   30    2      0.64      0.00
   -4   30    2     -0.75      0.00
   -3   30    2     -0.41      0.00
   -2   30    2      0.88      0.00
   -1   30    2      0.35      0.00
    0   30    2     -0.40      0.00
    1   30    2     -0.34      0.00
    2   30    2     -0.55      0.00
    3   30    2     -0.07      0.00
    4   30    2      1.24      0.00
    5   30    2     -0.03      0.00
    6   30    2     -1.00      0.00
    7   30    2     -0.10      0.00
    8   30    2      0.03      0.00
    9   30    2      0.82      0.00
   -9   31    2      0.49      0.00
   -8   31    2      0.29      0.00
   -7   31    2     -0.18      0.00
   -6   31    2     -0.68      0.00
   -5   31    2      0.20      0.00
   -4   31    2      0.76      0.00
   -3   31    2      0.04      0.00
   -2   31    2     -0.64      0.00
   -1   31    2     -0.55      0.00
    0   31    2      0.42      0.00
    1   31    2      0.73      0.00
    2   31    2     -0.45      0.00
    3   31    2     -0.30      0.00
    4   31    2      0.70      0.00
    5   31    2     -0.18      0.00
    6   31    2     -0.19      0.00
    7   31    2      0.44      0.00
    8   31    2     -0.33      0.00
    9   31    2     -0.75      0.00
   -8   32    2     -0.13      0.00
   -7   32    2      0.33      0.00
   -6   32    2      0.04      0.00
   -5   32    2     -0.89      0.00
   -4   32    2      0.22      0.00
   -3   32    2      0.69      0.00
   -2   32    2     -0.69      0.00
   -1   32    2     -0.54      0.00
    0   32    2      0.53      0.00
    1   32    2      0.45      0.00
    2   32    2      0.12      0.00
    3   32    2      0.20      0.00
    4   32    2     -0.69      0.00
    5   32    2     -0.57      0.00
    6   32    2      0.58      0.00
    7   32    2      0.39      0.00
    8   32    2      0.41      0.00
   -7   33    2      0.10      0.00
   -6   33    2      0.64      0.00
   -5   33    2      0.12      0.00
   -4   33    2     -0.63      0.00
   -3   33    2     -0.27      0.00
   -2   33    2      0.55      0.00
   -1   33    2      0.56      0.00
    0   33    2     -0.35      0.00
    1   33    2     -0.65      0.00
    2   33    2      0.32      0.00
    3   33    2      0.46      0.00
    4   33    2     -0.82      0.00
    5   33    2     -0.07      0.00
    6   33    2      0.56      0.00
    7   33    2     -0.38      0.00
   -6   34    2     -0.59      0.00
   -5   34    2      0.66      0.00
   -4   34    2      0.26      0.00
   -3   34    2     -0.71      0.00
   -2   34    2      0.49      0.00
   -1   34    2      0.68      0.00
    0   34    2     -0.51      0.00
    1   34    2     -0.46      0.00
    2   34    2      0.14      0.00
    3   34    2     -0.09      0.00
    4   34    2      0.03      0.00
    5   34    2      0.62      0.00
    6   34    2      0.00      0.00
   -5   35    2     -0.16      0.00
   -4   35    2      0.32      0.00
   -3   35    2      0.17      0.00
   -2   35    2     -0.30      0.00
   -1   35    2     -0.47      0.00
    0   35    2      0.18      0.00
    1   35    2      0.43      0.00
    2   35    2     -0.29      0.00
    3   35    2     -0.36      0.00
    4   35    2      0.88      0.00
   -2   36    2     -0.21      0.00
   -1   36    2     -0.65      0.00
    0   36    2      0.40      0.00
    1   36    2      0.44      0.00
    2   36    2     -0.21      0.00
  -17    0    3      0.57      0.00
  -15    0    3     -0.17      0.00
  -13    0    3     -0.47      0.00
  -11    0    3      0.89      0.00
   -9    0    3     -1.86      0.00
   -7    0    3      1.28      0.00
   -5    0    3      0.46      0.00
   -3    0    3      2.21      0.00
   -1    0    3     -4.62      0.00
    1    0    3      1.99      0.00
    3    0    3     -0.91      0.00
    5    0    3      0.72      0.00
    7    0    3      1.44      0.00
    9    0    3     -1.26      0.00
   11    0    3     -0.27      0.00
   13    0    3      0.57      0.00
   15    0    3     -0.95      0.00
   17    0    3      0.93      0.00
  -17    1    3      0.40      0.00
  -16    1    3     -0.02      0.00
  -15    1    3     -0.40      0.00
  -14    1    3      0.16      0.00
  -13    1    3     -0.29      0.00
  -12    1    3     -0.25      0.00
  -11    1    3      0.56      0.00
  -10    1    3      0.38      0.00
   -9    1    3      0.19      0.00
   -8    1    3     -0.15      0.00
   -7    1    3     -0.61      0.00
   -6    1    3      0.22      0.00
   -5    1    3     -1.23      0.00
   -4    1    3     -1.20      0.00
   -3    1    3      3.69      0.00
   -2    1    3      0.67      0.00
   -1    1    3     -3.91      0.00
    0    1    3      0.57      0.00
    1    1    3      3.32      0.00
    2    1    3      0.15      0.00
    3    1    3     -2.07      0.00
    4    1    3     -0.42      0.00
    5    1    3     -0.01      0.00
    6    1    3     -0.34      0.00
    7    1    3      0.54      0.00
    8    1    3      0.04      0.00
    9    1    3     -0.28      0.00
   10    1    3      0.30      0.00
   11    1    3      0.19      0.00
   12    1    3     -0.13      0.00
   13    1    3      0.08      0.00
   14    1    3      0.11      0.00
   15    1    3      0.10      0.00
   16    1    3     -0.03      0.00
   17    1    3     -0.28      0.00
  -17    2    3     -0.57      0.00
  -16    2    3      0.23      0.00
  -15    2    3      0.37      0.00
  -14    2    3     -0.34      0.00
  -13    2    3      0.43      0.00
  -12    2    3      0.11      0.00
  -11    2    3     -1.11      0.00
  -10    2    3     -0.21      0.00
   -9    2    3      1.65      0.00
   -8    2    3      0.52      0.00
   -7    2    3     -1.02      0.00
   -6    2    3      0.35      0.00
   -5    2    3     -0.44      0.00
   -4    2    3      0.13      0.00
   -3    2    3     -0.70      0.00
   -2    2    3     -2.54      0.00
   -1    2    3      2.52      0.00
    0    2    3      2.09      0.00
    1    2    3     -1.87      0.00
    2    2    3     -0.65      0.00
    3    2    3      1.33      0.00
    4    2    3      0.84      0.00
    5    2    3     -0.75      0.00
    6    2    3      0.21      0.00
    7    2    3     -0.82      0.00
    8    2    3     -1.01      0.00
    9    2    3      0.82      0.00
   10    2    3      0.32      0.00
   11    2    3      0.18      0.00
   12    2    3     -0.20      0.00
   13    2    3     -0.49      0.00
   14    2    3      0.19      0.00
   15    2    3      0.81      0.00
   16    2    3      0.16      0.00
   17    2    3     -0.74      0.00
  -17    3    3     -0.26      0.00
  -16    3    3     -0.09      0.00
  -15    3    3      0.50      0.00
  -14    3    3     -0.43      0.00
  -13    3    3      0.05      0.00
  -12    3    3      0.63      0.00
  -11    3    3     -0.07      0.00
  -10    3    3     -0.41      0.00
   -9    3    3     -0.79      0.00
   -8    3    3     -0.19      0.00
   -7    3    3      0.71      0.00
   -6    3    3     -0.06      0.00
   -5    3    3      0.18      0.00
   -4    3    3      2.05      0.00
   -3    3    3     -1.96      0.00
   -2    3    3     -1.87      0.00
   -1    3    3      4.42      0.00
    0    3    3      0.22      0.00
    1    3    3     -3.91      0.00
    2    3    3     -0.89      0.00
    3    3    3      0.91      0.00
    4    3    3      0.58      0.00
    5    3    3      0.09      0.00
    6    3    3      0.77      0.00
    7    3    3      0.01      0.00
    8    3    3     -0.14      0.00
    9    3    3      0.57      0.00
   10    3    3     -0.41      0.00
   11    3    3     -0.35      0.00
   12    3    3      0.17      0.00
   13    3    3     -0.02      0.00
   14    3    3     -0.11      0.00
   15    3    3     -0.35      0.00
   16    3    3     -0.08      0.00
   17    3    3      0.41      0.00
  -17    4    3      0.74      0.00
  -16    4    3     -0.28      0.00
  -15    4    3     -0.82      0.00
  -14    4    3      0.47      0.00
  -13    4    3     -0.07      0.00
  -12    4    3     -0.64      0.00
  -11    4    3      0.94      0.00
  -10    4    3      0.72      0.00
   -9    4    3     -1.11      0.00
   -8    4    3     -0.45      0.00
   -7    4    3      0.75      0.00
   -6    4    3     -0.70      0.00
   -5    4    3     -0.01      0.00
   -4    4    3      0.87      0.00
   -3    4    3     -0.79      0.00
   -2    4    3      1.02      0.00
   -1    4    3      0.20      0.00
    0    4    3     -2.13      0.00
    1    4    3      1.07      0.00
    2    4    3      2.31      0.00
    3    4    3     -0.96      0.00
    4    4    3     -1.93      0.00
    5    4    3      0.42      0.00
    6    4    3      0.09      0.00
    7    4    3     -0.13      0.00
    8    4    3      0.82      0.00
    9    4    3     -0.18      0.00
   10    4    3     -0.50      0.00
   11    4    3     -0.10      0.00
   12    4    3      0.56      0.00
   13    4    3      0.46      0.00
   14    4    3     -0.40      0.00
   15    4    3     -0.64      0.00
   16    4    3     -0.06      0.00
  -17    5    3     -0.08      0.00
  -16    5    3      0.26      0.00
  -15    5    3     -0.46      0.00
  -14    5    3      0.41      0.00
  -13    5    3      0.45      0.00
  -12    5    3     -0.66      0.00
  -11    5    3     -0.14      0.00
  -10    5    3     -0.09      0.00
   -9    5    3      0.39      0.00
   -8    5    3      0.79      0.00
   -7    5    3     -0.05      0.00
   -6    5    3     -0.45      0.00
   -5    5    3     -0.11      0.00
   -4    5    3     -1.13      0.00
   -3    5    3      0.76      0.00
   -2    5    3      2.40      0.00
   -1    5    3     -3.00      0.00
    0    5    3     -2.18      0.00
    1    5    3      2.16      0.00
    2    5    3      1.20      0.00
    3    5    3      0.42      0.00
    4    5    3     -0.09      0.00
    5    5    3      0.24      0.00
    6    5    3     -0.35      0.00
    7    5    3     -0.60      0.00
    8    5    3      0.02      0.00
    9    5    3     -0.44      0.00
   10    5    3      0.25      0.00
   11    5    3      0.00      0.00
   12    5    3     -0.25      0.00
   13    5    3      0.29      0.00
   14    5    3     -0.03      0.00
   15    5    3      0.31      0.00
   16    5    3      0.37      0.00
  -17    6    3     -0.93      0.00
  -16    6    3     -0.02      0.00
  -15    6    3      1.19      0.00
  -14    6    3     -0.32      0.00
  -13    6    3     -0.56      0.00
  -12    6    3      0.70      0.00
  -11    6    3     -0.05      0.00
  -10    6    3     -0.79      0.00
   -9    6    3      0.51      0.00
   -8    6    3      0.23      0.00
   -7    6    3     -0.80      0.00
   -6    6    3      0.55      0.00
   -5    6    3      0.87      0.00
   -4    6    3     -1.26      0.00
   -3    6    3     -0.37      0.00
   -2    6    3      0.88      0.00
   -1    6    3      0.02      0.00
    0    6    3      1.24      0.00
    1    6    3      0.15      0.00
    2    6    3     -2.65      0.00
    3    6    3     -0.63      0.00
    4    6    3      1.72      0.00
    5    6    3      0.23      0.00
    6    6    3     -0.43      0.00
    7    6    3      0.22      0.00
    8    6    3     -0.20      0.00
    9    6    3      0.02      0.00
   10    6    3      0.71      0.00
   11    6    3      0.23      0.00
   12    6    3     -0.74      0.00
   13    6    3     -0.41      0.00
   14    6    3      0.30      0.00
   15    6    3      0.46      0.00
   16    6    3      0.07      0.00
  -17    7    3      0.53      0.00
  -16    7    3     -0.19      0.00
  -15    7    3      0.17      0.00
  -14    7    3     -0.09      0.00
  -13    7    3     -0.64      0.00
  -12    7    3      0.38      0.00
  -11    7    3      0.08      0.00
  -10    7    3     -0.16      0.00
   -9    7    3      0.34      0.00
   -8    7    3     -0.35      0.00
   -7    7    3     -0.73      0.00
   -6    7    3      0.19      0.00
   -5    7    3      0.88      0.00
   -4    7    3      0.79      0.00
   -3    7    3     -0.62      0.00
   -2    7    3     -2.04      0.00
   -1    7    3      0.74      0.00
    0    7    3      1.72      0.00
    1    7    3      0.12      0.00
    2    7    3     -0.08      0.00
    3    7    3     -0.86      0.00
    4    7    3      0.01      0.00
    5    7    3     -0.25      0.00
    6    7    3     -0.67      0.00
    7    7    3      0.46      0.00
    8    7    3      0.46      0.00
    9    7    3      0.24      0.00
   10    7    3     -0.65      0.00
   11    7    3      0.20      0.00
   12    7    3      0.85      0.00
   13    7    3     -0.52      0.00
   14    7    3     -0.26      0.00
   15    7    3      0.00      0.00
   16    7    3     -0.33      0.00
  -17    8    3      0.64      0.00
  -16    8    3      0.41      0.00
  -15    8    3     -1.31      0.00
  -14    8    3      0.02      0.00
  -13    8    3      0.88      0.00
  -12    8    3     -0.25      0.00
  -11    8    3     -0.32      0.00
  -10    8    3      0.38      0.00
   -9    8    3     -0.12      0.00
   -8    8    3     -0.18      0.00
   -7    8    3      0.59      0.00
   -6    8    3     -0.02      0.00
   -5    8    3     -1.08      0.00
   -4    8    3      0.11      0.00
   -3    8    3      1.51      0.00
   -2    8    3     -0.02      0.00
   -1    8    3     -0.93      0.00
    0    8    3     -1.01      0.00
    1    8    3     -0.45      0.00
    2    8    3      1.34      0.00
    3    8    3      0.83      0.00
    4    8    3     -0.51      0.00
    5    8    3     -0.32      0.00
    6    8    3      0.28      0.00
    7    8    3      0.21      0.00
    8    8    3      0.14      0.00
    9    8    3      0.16      0.00
   10    8    3     -0.87      0.00
   11    8    3     -0.53      0.00
   12    8    3      0.73      0.00
   13    8    3      0.00      0.00
   14    8    3     -0.17      0.00
   15    8    3      0.10      0.00
   16    8    3     -0.20      0.00
  -17    9    3     -0.76      0.00
  -16    9    3     -0.02      0.00
  -15    9    3      0.14      0.00
  -14    9    3      0.00      0.00
  -13    9    3      0.28      0.00
  -12    9    3     -0.21      0.00
  -11    9    3     -0.23      0.00
  -10    9    3      0.51      0.00
   -9    9    3      0.00      0.00
   -8    9    3     -0.29      0.00
   -7    9    3      0.55      0.00
   -6    9    3      0.40      0.00
   -5    9    3     -0.84      0.00
   -4    9    3     -1.16      0.00
   -3    9    3      0.33      0.00
   -2    9    3      1.50      0.00
   -1    9    3      0.04      0.00
    0    9    3     -0.48      0.00
    1    9    3     -0.20      0.00
    2    9    3     -0.53      0.00
    3    9    3      0.58      0.00
    4    9    3     -0.30      0.00
    5    9    3     -0.47      0.00
    6    9    3      1.07      0.00
    7    9    3      0.26      0.00
    8    9    3     -0.72      0.00
    9    9    3     -0.60      0.00
   10    9    3      0.87      0.00
   11    9    3      0.44      0.00
   12    9    3     -1.20      0.00
   13    9    3      0.04      0.00
   14    9    3      0.85      0.00
   15    9    3      0.10      0.00
   16    9    3     -0.11      0.00
  -16   10    3     -0.49      0.00
  -15   10    3      1.18      0.00
  -14   10    3      0.23      0.00
  -13   10    3     -0.92      0.00
  -12   10    3      0.27      0.00
  -11   10    3      0.27      0.00
  -10   10    3     -0.36      0.00
   -9   10    3     -0.14      0.00
   -8   10    3     -0.05      0.00
   -7   10    3     -0.10      0.00
   -6   10    3     -0.05      0.00
   -5   10    3      0.49      0.00
   -4   10    3      0.85      0.00
   -3   10    3     -0.84      0.00
   -2   10    3     -1.21      0.00
   -1   10    3      0.57      0.00
    0   10    3      1.22      0.00
    1   10    3      0.01      0.00
    2   10    3     -0.89      0.00
    3   10    3      0.14      0.00
    4   10    3      0.17      0.00
    5   10    3      0.04      0.00
    6   10    3      0.12      0.00
    7   10    3     -0.36      0.00
    8   10    3     -0.19      0.00
    9   10    3     -0.56      0.00
   10   10    3      0.50      0.00
   11   10    3      0.86      0.00
   12   10    3     -0.77      0.00
   13   10    3      0.32      0.00
   14   10    3      0.53      0.00
   15   10    3     -0.82      0.00
   16   10    3     -0.07      0.00
  -16   11    3      0.12      0.00
  -15   11    3     -0.29      0.00
  -14   11    3     -0.26      0.00
  -13   11    3     -0.09      0.00
  -12   11    3      0.28      0.00
  -11   11    3      0.37      0.00
  -10   11    3     -0.12      0.00
   -9   11    3     -0.46      0.00
   -8   11    3      0.00      0.00
   -7   11    3      0.02      0.00
   -6   11    3     -0.30      0.00
   -5   11    3      0.13      0.00
   -4   11    3      0.91      0.00
   -3   11    3      0.31      0.00
   -2   11    3     -1.14      0.00
   -1   11    3     -0.36      0.00
    0   11    3      0.75      0.00
    1   11    3      0.14      0.00
    2   11    3     -0.31      0.00
    3   11    3     -0.60      0.00
    4   11    3      0.43      0.00
    5   11    3      0.91      0.00
    6   11    3     -0.67      0.00
    7   11    3     -0.68      0.00
    8   11    3      0.48      0.00
    9   11    3      0.86      0.00
   10   11    3     -0.24      0.00
   11   11    3     -0.92      0.00
   12   11    3      0.57      0.00
   13   11    3      0.77      0.00
   14   11    3     -0.83      0.00
   15   11    3     -0.76      0.00
   16   11    3      0.34      0.00
  -16   12    3      0.31      0.00
  -15   12    3     -0.89      0.00
  -14   12    3     -0.32      0.00
  -13   12    3      1.09      0.00
  -12   12    3     -0.48      0.00
  -11   12    3     -0.79      0.00
  -10   12    3      0.50      0.00
   -9   12    3      0.38      0.00
   -8   12    3      0.41      0.00
   -7   12    3      0.12      0.00
   -6   12    3     -0.33      0.00
   -5   12    3     -0.12      0.00
   -4   12    3     -0.81      0.00
   -3   12    3      0.00      0.00
   -2   12    3      1.34      0.00
   -1   12    3     -0.04      0.00
    0   12    3     -1.32      0.00
    1   12    3     -0.07      0.00
    2   12    3      1.13      0.00
    3   12    3     -0.07      0.00
    4   12    3     -0.23      0.00
    5   12    3     -0.04      0.00
    6   12    3     -0.44      0.00
    7   12    3      0.29      0.00
    8   12    3     -0.03      0.00
    9   12    3      0.42      0.00
   10   12    3      0.25      0.00
   11   12    3     -0.93      0.00
   12   12    3      0.46      0.00
   13   12    3     -0.10      0.00
   14   12    3     -0.96      0.00
   15   12    3      1.01      0.00
   16   12    3      0.77      0.00
  -16   13    3     -0.16      0.00
  -15   13    3      0.31      0.00
  -14   13    3      0.32      0.00
  -13   13    3      0.29      0.00
  -12   13    3     -0.20      0.00
  -11   13    3     -0.28      0.00
  -10   13    3     -0.19      0.00
   -9   13    3      0.18      0.00
   -8   13    3      0.38      0.00
   -7   13    3     -0.14      0.00
   -6   13    3     -0.23      0.00
   -5   13    3      0.27      0.00
   -4   13    3     -0.15      0.00
   -3   13    3     -0.67      0.00
   -2   13    3      0.50      0.00
   -1   13    3      1.04      0.00
    0   13    3     -0.70      0.00
    1   13    3     -1.12      0.00
    2   13    3      0.69      0.00
    3   13    3      0.98      0.00
    4   13    3     -0.46      0.00
    5   13    3     -0.72      0.00
    6   13    3      0.36      0.00
    7   13    3      0.56      0.00
    8   13    3     -0.20      0.00
    9   13    3     -0.53      0.00
   10   13    3     -0.24      0.00
   11   13    3      0.58      0.00
   12   13    3      0.33      0.00
   13   13    3     -1.03      0.00
   14   13    3     -0.04      0.00
   15   13    3      1.15      0.00
  -16   14    3     -0.08      0.00
  -15   14    3      0.68      0.00
  -14   14    3      0.16      0.00
  -13   14    3     -1.22      0.00
  -12   14    3      0.19      0.00
  -11   14    3      1.33      0.00
  -10   14    3     -0.20      0.00
   -9   14    3     -0.50      0.00
   -8   14    3     -0.42      0.00
   -7   14    3     -0.51      0.00
   -6   14    3      0.37      0.00
   -5   14    3      0.28      0.00
   -4   14    3      0.58      0.00
   -3   14    3      0.35      0.00
   -2   14    3     -1.25      0.00
   -1   14    3     -0.34      0.00
    0   14    3      1.17      0.00
    1   14    3      0.41      0.00
    2   14    3     -0.55      0.00
    3   14    3     -0.31      0.00
    4   14    3     -0.34      0.00
    5   14    3      0.02      0.00
    6   14    3      0.62      0.00
    7   14    3     -0.26      0.00
    8   14    3      0.03      0.00
    9   14    3      0.19      0.00
   10   14    3     -0.62      0.00
   11   14    3      0.38      0.00
   12   14    3      0.24      0.00
   13   14    3      0.00      0.00
   14   14    3      0.90      0.00
   15   14    3     -0.68      0.00
  -16   15    3      0.24      0.00
  -15   15    3     -0.28      0.00
  -14   15    3     -0.09      0.00
  -13   15    3     -0.27      0.00
  -12   15    3     -0.12      0.00
  -11   15    3      0.21      0.00
  -10   15    3      0.11      0.00
   -9   15    3     -0.08      0.00
   -8   15    3     -0.26      0.00
   -7   15    3      0.16      0.00
   -6   15    3      0.56      0.00
   -5   15    3     -0.33      0.00
   -4   15    3     -0.48      0.00
   -3   15    3      0.58      0.00
   -2   15    3      0.22      0.00
   -1   15    3     -0.89      0.00
    0   15    3     -0.14      0.00
    1   15    3      1.11      0.00
    2   15    3     -0.15      0.00
    3   15    3     -0.95      0.00
    4   15    3      0.42      0.00
    5   15    3      0.47      0.00
    6   15    3     -0.35      0.00
    7   15    3     -0.21      0.00
    8   15    3      0.24      0.00
    9   15    3      0.25      0.00
   10   15    3      0.15      0.00
   11   15    3     -0.32      0.00
   12   15    3     -0.89      0.00
   13   15    3      0.59      0.00
   14   15    3      0.96      0.00
   15   15    3     -0.68      0.00
  -15   16    3     -0.82      0.00
  -14   16    3      0.05      0.00
  -13   16    3      1.27      0.00
  -12   16    3      0.05      0.00
  -11   16    3     -1.23      0.00
  -10   16    3     -0.11      0.00
   -9   16    3      0.46      0.00
   -8   16    3      0.23      0.00
   -7   16    3      0.58      0.00
   -6   16    3      0.00      0.00
   -5   16    3     -0.38      0.00
   -4   16    3     -0.40      0.00
   -3   16    3     -0.59      0.00
   -2   16    3      0.69      0.00
   -1   16    3      0.74      0.00
    0   16    3     -0.66      0.00
    1   16    3     -0.34      0.00
    2   16    3     -0.04      0.00
    3   16    3     -0.03      0.00
    4   16    3      0.69      0.00
    5   16    3      0.17      0.00
    6   16    3     -0.55      0.00
    7   16    3      0.18      0.00
    8   16    3      0.08      0.00
    9   16    3     -0.51      0.00
   10   16    3      0.43      0.00
   11   16    3      0.48      0.00
   12   16    3     -0.45      0.00
   13   16    3     -0.37      0.00
   14   16    3     -0.72      0.00
   15   16    3      0.18      0.00
  -15   17    3      0.20      0.00
  -14   17    3     -0.11      0.00
  -13   17    3     -0.04      0.00
  -12   17    3      0.35      0.00
  -11   17    3     -0.05      0.00
  -10   17    3     -0.26      0.00
   -9   17    3      0.29      0.00
   -8   17    3      0.22      0.00
   -7   17    3     -0.44      0.00
   -6   17    3     -0.62      0.00
   -5   17    3      0.30      0.00
   -4   17    3      0.75      0.00
   -3   17    3     -0.25      0.00
   -2   17    3     -0.31      0.00
   -1   17    3      0.26      0.00
    0   17    3      0.06      0.00
    1   17    3     -0.25      0.00
    2   17    3      0.03      0.00
    3   17    3      0.37      0.00
    4   17    3     -0.29      0.00
    5   17    3     -0.22      0.00
    6   17    3      0.50      0.00
    7   17    3     -0.03      0.00
    8   17    3     -0.38      0.00
    9   17    3     -0.22      0.00
   10   17    3     -0.40      0.00
   11   17    3      0.21      0.00
   12   17    3      1.36      0.00
   13   17    3      0.22      0.00
   14   17    3     -1.17      0.00
   15   17    3     -0.12      0.00
  -15   18    3      1.07      0.00
  -14   18    3      0.12      0.00
  -13   18    3     -1.43      0.00
  -12   18    3     -0.13      0.00
  -11   18    3      1.18      0.00
  -10   18    3      0.16      0.00
   -9   18    3     -0.37      0.00
   -8   18    3     -0.16      0.00
   -7   18    3     -0.39      0.00
   -6   18    3     -0.19      0.00
   -5   18    3      0.20      0.00
   -4   18    3      0.11      0.00
   -3   18    3      0.32      0.00
   -2   18    3      0.16      0.00
   -1   18    3     -0.42      0.00
    0   18    3      0.09      0.00
    1   18    3      0.22      0.00
    2   18    3      0.04      0.00
    3   18    3      0.10      0.00
    4   18    3     -0.55      0.00
    5   18    3     -0.15      0.00
    6   18    3      0.34      0.00
    7   18    3     -0.24      0.00
    8   18    3      0.06      0.00
    9   18    3      0.71      0.00
   10   18    3     -0.04      0.00
   11   18    3     -0.94      0.00
   12   18    3     -0.05      0.00
   13   18    3      0.44      0.00
   14   18    3      0.53      0.00
  -15   19    3     -0.26      0.00
  -14   19    3      0.25      0.00
  -13   19    3      0.29      0.00
  -12   19    3     -0.33      0.00
  -11   19    3     -0.35      0.00
  -10   19    3      0.26      0.00
   -9   19    3     -0.16      0.00
   -8   19    3     -0.36      0.00
   -7   19    3      0.74      0.00
   -6   19    3      0.69      0.00
   -5   19    3     -0.35      0.00
   -4   19    3     -0.58      0.00
   -3   19    3      0.12      0.00
   -2   19    3      0.04      0.00
   -1   19    3     -0.39      0.00
    0   19    3      0.23      0.00
    1   19    3      0.04      0.00
    2   19    3     -0.26      0.00
    3   19    3      0.19      0.00
    4   19    3      0.34      0.00
    5   19    3      0.13      0.00
    6   19    3     -0.59      0.00
    7   19    3     -0.12      0.00
    8   19    3      0.33      0.00
    9   19    3     -0.11      0.00
   10   19    3      0.78      0.00
   11   19    3      0.56      0.00
   12   19    3     -1.36      0.00
   13   19    3     -1.01      0.00
   14   19    3      0.72      0.00
  -14   20    3     -0.59      0.00
  -13   20    3      1.27      0.00
  -12   20    3      0.64      0.00
  -11   20    3     -1.12      0.00
  -10   20    3     -0.36      0.00
   -9   20    3      0.29      0.00
   -8   20    3      0.06      0.00
   -7   20    3      0.22      0.00
   -6   20    3      0.03      0.00
   -5   20    3     -0.03      0.00
   -4   20    3      0.15      0.00
   -3   20    3      0.14      0.00
   -2   20    3     -0.24      0.00
   -1   20    3     -0.16      0.00
    0   20    3      0.15      0.00
    1   20    3     -0.19      0.00
    2   20    3     -0.27      0.00
    3   20    3      0.06      0.00
    4   20    3      0.49      0.00
    5   20    3      0.07      0.00
    6   20    3     -0.28      0.00
    7   20    3      0.49      0.00
    8   20    3      0.14      0.00
    9   20    3     -0.93      0.00
   10   20    3     -0.49      0.00
   11   20    3      0.77      0.00
   12   20    3      0.36      0.00
   13   20    3     -0.16      0.00
   14   20    3      0.04      0.00
  -14   21    3     -0.31      0.00
  -13   21    3     -0.55      0.00
  -12   21    3      0.11      0.00
  -11   21    3      0.51      0.00
  -10   21    3      0.27      0.00
   -9   21    3      0.11      0.00
   -8   21    3      0.35      0.00
   -7   21    3     -0.74      0.00
   -6   21    3     -0.88      0.00
   -5   21    3      0.47      0.00
   -4   21    3      0.28      0.00
   -3   21    3     -0.40      0.00
   -2   21    3     -0.15      0.00
   -1   21    3      0.53      0.00
    0   21    3      0.30      0.00
    1   21    3      0.14      0.00
    2   21    3      0.28      0.00
    3   21    3     -0.36      0.00
    4   21    3     -0.33      0.00
    5   21    3     -0.34      0.00
    6   21    3      0.00      0.00
    7   21    3      0.25      0.00
    8   21    3      0.00      0.00
    9   21    3      0.72      0.00
   10   21    3     -0.37      0.00
   11   21    3     -1.30      0.00
   12   21    3      0.55      0.00
   13   21    3      1.20      0.00
  -14   22    3      0.71      0.00
  -13   22    3     -0.43      0.00
  -12   22    3     -0.98      0.00
  -11   22    3      0.37      0.00
  -10   22    3      0.59      0.00
   -9   22    3     -0.27      0.00
   -8   22    3     -0.10      0.00
   -7   22    3      0.01      0.00
   -6   22    3      0.30      0.00
   -5   22    3      0.14      0.00
   -4   22    3     -0.40      0.00
   -3   22    3     -0.09      0.00
   -2   22    3      0.16      0.00
   -1   22    3      0.09      0.00
    0   22    3     -0.28      0.00
    1   22    3     -0.15      0.00
    2   22    3      0.33      0.00
    3   22    3      0.19      0.00
    4   22    3     -0.15      0.00
    5   22    3     -0.10      0.00
    6   22    3      0.31      0.00
    7   22    3     -0.24      0.00
    8   22    3     -0.69      0.00
    9   22    3      0.43      0.00
   10   22    3      0.84      0.00
   11   22    3     -0.33      0.00
   12   22    3     -0.27      0.00
   13   22    3      0.30      0.00
  -13   23    3      0.73      0.00
  -12   23    3      0.24      0.00
  -11   23    3     -0.24      0.00
  -10   23    3     -0.53      0.00
   -9   23    3     -0.38      0.00
   -8   23    3     -0.29      0.00
   -7   23    3      0.35      0.00
   -6   23    3      0.82      0.00
   -5   23    3     -0.36      0.00
   -4   23    3     -0.26      0.00
   -3   23    3      0.57      0.00
   -2   23    3      0.40      0.00
   -1   23    3     -0.02      0.00
    0   23    3     -0.43      0.00
    1   23    3     -0.57      0.00
    2   23    3     -0.36      0.00
    3   23    3      0.20      0.00
    4   23    3     -0.13      0.00
    5   23    3      0.14      0.00
    6   23    3      0.92      0.00
    7   23    3      0.39      0.00
    8   23    3     -0.17      0.00
    9   23    3     -1.09      0.00
   10   23    3     -0.37      0.00
   11   23    3      1.11      0.00
   12   23    3      0.16      0.00
   13   23    3     -0.74      0.00
  -13   24    3     -0.29      0.00
  -12   24    3      0.38      0.00
  -11   24    3      0.39      0.00
  -10   24    3     -0.47      0.00
   -9   24    3      0.17      0.00
   -8   24    3      0.56      0.00
   -7   24    3     -0.01      0.00
   -6   24    3     -0.53      0.00
   -5   24    3     -0.47      0.00
   -4   24    3      0.58      0.00
   -3   24    3      0.08      0.00
   -2   24    3     -0.71      0.00
   -1   24    3     -0.07      0.00
    0   24    3      0.35      0.00
    1   24    3      0.46      0.00
    2   24    3      0.40      0.00
    3   24    3     -0.03      0.00
    4   24    3     -0.50      0.00
    5   24    3     -0.06      0.00
    6   24    3     -0.07      0.00
    7   24    3     -0.47      0.00
    8   24    3      0.44      0.00
    9   24    3      0.43      0.00
   10   24    3     -0.48      0.00
   11   24    3      0.04      0.00
   12   24    3      0.33      0.00
  -12   25    3     -0.53      0.00
  -11   25    3      0.03      0.00
  -10   25    3      0.38      0.00
   -9   25    3      0.32      0.00
   -8   25    3      0.04      0.00
   -7   25    3     -0.02      0.00
   -6   25    3     -0.20      0.00
   -5   25    3      0.15      0.00
   -4   25    3      0.13      0.00
   -3   25    3     -0.32      0.00
   -2   25    3     -0.16      0.00
   -1   25    3     -0.21      0.00
    0   25    3     -0.15      0.00
    1   25    3      0.26      0.00
    2   25    3      0.30      0.00
    3   25    3     -0.02      0.00
    4   25    3      0.56      0.00
    5   25    3      0.60      0.00
    6   25    3     -0.93      0.00
    7   25    3     -1.18      0.00
    8   25    3     -0.14      0.00
    9   25    3      1.12      0.00
   10   25    3      0.65      0.00
   11   25    3     -0.74      0.00
   12   25    3     -0.22      0.00
  -12   26    3      0.35      0.00
  -11   26    3     -0.40      0.00
  -10   26    3      0.26      0.00
   -9   26    3      0.17      0.00
   -8   26    3     -0.86      0.00
   -7   26    3     -0.36      0.00
   -6   26    3      0.35      0.00
   -5   26    3      0.62      0.00
   -4   26    3     -0.41      0.00
   -3   26    3     -0.46      0.00
   -2   26    3      0.97      0.00
   -1   26    3      0.54      0.00
    0   26    3     -0.10      0.00
    1   26    3     -0.18      0.00
    2   26    3     -0.92      0.00
    3   26    3     -0.80      0.00
    4   26    3      0.64      0.00
    5   26    3      0.40      0.00
    6   26    3     -0.40      0.00
    7   26    3      0.63      0.00
    8   26    3      0.46      0.00
    9   26    3     -0.39      0.00
   10   26    3     -0.06      0.00
   11   26    3     -0.03      0.00
  -11   27    3      0.06      0.00
  -10   27    3     -0.50      0.00
   -9   27    3     -0.17      0.00
   -8   27    3      0.39      0.00
   -7   27    3      0.30      0.00
   -6   27    3     -0.38      0.00
   -5   27    3     -0.33      0.00
   -4   27    3      0.35      0.00
   -3   27    3      0.29      0.00
   -2   27    3     -0.42      0.00
   -1   27    3     -0.31      0.00
    0   27    3      0.31      0.00
    1   27    3      0.45      0.00
    2   27    3      0.13      0.00
    3   27    3     -0.04      0.00
    4   27    3     -0.45      0.00
    5   27    3     -0.86      0.00
    6   27    3      0.25      0.00
    7   27    3      1.14      0.00
    8   27    3      0.48      0.00
    9   27    3     -0.92      0.00
   10   27    3     -0.80      0.00
   11   27    3      0.68      0.00
  -11   28    3      0.17      0.00
  -10   28    3     -0.13      0.00
   -9   28    3     -0.45      0.00
   -8   28    3      0.58      0.00
   -7   28    3      0.47      0.00
   -6   28    3     -0.02      0.00
   -5   28    3     -0.38      0.00
   -4   28    3      0.06      0.00
   -3   28    3      0.64      0.00
   -2   28    3     -0.53      0.00
   -1   28    3     -0.70      0.00
    0   28    3     -0.19      0.00
    1   28    3     -0.29      0.00
    2   28    3      0.64      0.00
    3   28    3      1.26      0.00
    4   28    3     -0.33      0.00
    5   28    3     -0.74      0.00
    6   28    3      0.63      0.00
    7   28    3     -0.01      0.00
    8   28    3     -0.60      0.00
    9   28    3     -0.18      0.00
   10   28    3     -0.10      0.00
  -10   29    3      0.62      0.00
   -9   29    3      0.38      0.00
   -8   29    3     -0.37      0.00
   -7   29    3     -0.72      0.00
   -6   29    3      0.25      0.00
   -5   29    3      0.75      0.00
   -4   29    3     -0.56      0.00
   -3   29    3     -0.84      0.00
   -2   29    3      0.61      0.00
   -1   29    3      1.05      0.00
    0   29    3      0.00      0.00
    1   29    3     -0.78      0.00
    2   29    3     -0.45      0.00
    3   29    3      0.16      0.00
    4   29    3      0.20      0.00
    5   29    3      0.40      0.00
    6   29    3      0.08      0.00
    7   29    3     -0.71      0.00
    8   29    3     -0.44      0.00
    9   29    3      0.59      0.00
   10   29    3      0.91      0.00
   -9   30    3      0.34      0.00
   -8   30    3     -0.25      0.00
   -7   30    3     -0.23      0.00
   -6   30    3     -0.09      0.00
   -5   30    3      0.10      0.00
   -4   30    3      0.18      0.00
   -3   30    3     -0.51      0.00
   -2   30    3      0.12      0.00
   -1   30    3      0.53      0.00
    0   30    3      0.13      0.00
    1   30    3      0.40      0.00
    2   30    3     -0.20      0.00
    3   30    3     -1.18      0.00
    4   30    3     -0.01      0.00
    5   30    3      1.03      0.00
    6   30    3     -0.27      0.00
    7   30    3     -0.44      0.00
    8   30    3      0.02      0.00
    9   30    3      0.09      0.00
   -9   31    3     -0.35      0.00
   -8   31    3      0.00      0.00
   -7   31    3      0.55      0.00
   -6   31    3      0.18      0.00
   -5   31    3     -0.82      0.00
   -4   31    3      0.17      0.00
   -3   31    3      1.25      0.00
   -2   31    3     -0.14      0.00
   -1   31    3     -1.49      0.00
    0   31    3     -0.38      0.00
    1   31    3      0.95      0.00
    2   31    3      0.57      0.00
    3   31    3     -0.40      0.00
    4   31    3     -0.19      0.00
    5   31    3      0.08      0.00
    6   31    3     -0.16      0.00
    7   31    3      0.46      0.00
    8   31    3      0.39      0.00
   -8   32    3      0.17      0.00
   -7   32    3      0.07      0.00
   -6   32    3      0.18      0.00
   -5   32    3      0.07      0.00
   -4   32    3     -0.42      0.00
   -3   32    3      0.37      0.00
   -2   32    3      0.16      0.00
   -1   32    3     -0.60      0.00
    0   32    3     -0.04      0.00
    1   32    3     -0.16      0.00
    2   32    3     -0.10      0.00
    3   32    3      0.90      0.00
    4   32    3      0.40      0.00
    5   32    3     -0.95      0.00
    6   32    3     -0.35      0.00
    7   32    3      0.37      0.00
   -7   33    3     -0.15      0.00
   -6   33    3     -0.29      0.00
   -5   33    3      0.48      0.00
   -4   33    3      0.23      0.00
   -3   33    3     -0.96      0.00
   -2   33    3     -0.42      0.00
   -1   33    3      1.32      0.00
    0   33    3      0.83      0.00
    1   33    3     -0.91      0.00
    2   33    3     -0.73      0.00
    3   33    3      0.50      0.00
    4   33    3      0.23      0.00
    5   33    3     -0.47      0.00
    6   33    3      0.29      0.00
   -6   34    3     -0.32      0.00
   -5   34    3     -0.33      0.00
   -4   34    3      0.52      0.00
   -3   34    3     -0.14      0.00
   -2   34    3     -0.52      0.00
   -1   34    3      0.64      0.00
    0   34    3      0.21      0.00
    1   34    3     -0.18      0.00
    2   34    3      0.21      0.00
    3   34    3     -0.42      0.00
    4   34    3     -0.53      0.00
    5   34    3      0.46      0.00
   -4   35    3     -0.16      0.00
   -3   35    3      0.48      0.00
   -2   35    3      0.45      0.00
   -1   35    3     -0.69      0.00
    0   35    3     -0.92      0.00
    1   35    3      0.43      0.00
    2   35    3      0.67      0.00
    3   35    3     -0.44      0.00
    4   35    3     -0.29      0.00
   -1   36    3     -0.38      0.00
    0   36    3     -0.38      0.00
    1   36    3      0.34      0.00
  -16    0    4      1.14      0.00
  -14    0    4     -0.12      0.00
  -12    0    4     -0.61      0.00
  -10    0    4      0.00      0.00
   -8    0    4     -0.28      0.00
   -6    0    4      0.56      0.00
   -4    0    4     -0.55      0.00
   -2    0    4      2.45      0.00
    0    0    4     -2.72      0.00
    2    0    4      1.27      0.00
    4    0    4     -1.34      0.00
    6    0    4     -0.02      0.00
    8    0    4      1.73      0.00
   10    0    4     -0.65      0.00
   12    0    4     -0.21      0.00
   16    0    4     -0.49      0.00
  -17    1    4     -0.26      0.00
  -16    1    4      0.42      0.00
  -15    1    4      0.11      0.00
  -14    1    4     -0.27      0.00
  -13    1    4      0.00      0.00
  -12    1    4     -0.03      0.00
  -11    1    4     -0.03      0.00
  -10    1    4     -0.47      0.00
   -9    1    4      0.15      0.00
   -8    1    4      1.27      0.00
   -7    1    4     -0.10      0.00
   -6    1    4     -0.34      0.00
   -5    1    4      0.58      0.00
   -4    1    4     -2.43      0.00
   -3    1    4     -1.32      0.00
   -2    1    4      3.21      0.00
   -1    1    4      0.38      0.00
    0    1    4     -1.36      0.00
    1    1    4      0.49      0.00
    2    1    4      0.48      0.00
    3    1    4      0.05      0.00
    4    1    4     -0.26      0.00
    5    1    4      0.04      0.00
    6    1    4      0.06      0.00
    7    1    4     -0.27      0.00
    8    1    4     -0.30      0.00
    9    1    4     -0.06      0.00
   10    1    4     -0.23      0.00
   11    1    4     -0.02      0.00
   12    1    4      0.89      0.00
   13    1    4      0.07      0.00
   15    1    4      0.12      0.00
   16    1    4      0.86      0.00
  -17    2    4      0.33      0.00
  -16    2    4     -1.05      0.00
  -15    2    4      0.09      0.00
  -14    2    4      0.28      0.00
  -13    2    4     -0.35      0.00
  -12    2    4      0.70      0.00
  -11    2    4     -0.14      0.00
  -10    2    4     -0.48      0.00
   -9    2    4      0.38      0.00
   -8    2    4      0.42      0.00
   -7    2    4     -0.06      0.00
   -6    2    4     -0.59      0.00
   -5    2    4      0.14      0.00
   -4    2    4      0.38      0.00
   -3    2    4      0.89      0.00
   -2    2    4     -0.97      0.00
   -1    2    4     -2.06      0.00
    0    2    4      1.37      0.00
    1    2    4      1.11      0.00
    2    2    4     -1.19      0.00
    3    2    4     -0.70      0.00
    4    2    4      1.27      0.00
    5    2    4      0.50      0.00
    6    2    4     -0.17      0.00
    7    2    4      0.88      0.00
    8    2    4     -1.00      0.00
    9    2    4     -0.84      0.00
   10    2    4      0.35      0.00
   11    2    4      0.08      0.00
   12    2    4      0.26      0.00
   13    2    4     -0.31      0.00
   14    2    4     -0.16      0.00
   15    2    4      0.36      0.00
   16    2    4      0.42      0.00
  -17    3    4      0.45      0.00
  -16    3    4      0.06      0.00
  -15    3    4     -0.15      0.00
  -14    3    4     -0.01      0.00
  -13    3    4     -0.30      0.00
  -12    3    4      0.19      0.00
  -11    3    4      0.18      0.00
  -10    3    4      0.66      0.00
   -9    3    4      0.14      0.00
   -8    3    4     -1.64      0.00
   -7    3    4     -0.30      0.00
   -6    3    4      0.73      0.00
   -5    3    4     -0.74      0.00
   -4    3    4      0.85      0.00
   -3    3    4      2.34      0.00
   -2    3    4     -1.86      0.00
   -1    3    4     -1.34      0.00
    0    3    4      2.13      0.00
    1    3    4      0.09      0.00
    2    3    4     -0.89      0.00
    3    3    4     -0.51      0.00
    4    3    4     -0.09      0.00
    5    3    4     -0.02      0.00
    6    3    4     -0.55      0.00
    7    3    4      0.32      0.00
    8    3    4      0.57      0.00
    9    3    4      0.19      0.00
   10    3    4      0.24      0.00
   11    3    4      0.13      0.00
   12    3    4     -0.54      0.00
   13    3    4     -0.29      0.00
   14    3    4      0.98      0.00
   15    3    4      0.01      0.00
   16    3    4     -1.15      0.00
  -17    4    4     -0.43      0.00
  -16    4    4      0.99      0.00
  -15    4    4     -0.05      0.00
  -14    4    4     -0.64      0.00
  -13    4    4      0.60      0.00
  -12    4    4     -0.44      0.00
  -11    4    4     -0.53      0.00
  -10    4    4      0.77      0.00
   -9    4    4      0.01      0.00
   -8    4    4     -0.55      0.00
   -7    4    4      0.14      0.00
   -6    4    4      0.71      0.00
   -5    4    4     -0.23      0.00
   -4    4    4     -0.44      0.00
   -3    4    4     -0.16      0.00
   -2    4    4     -0.38      0.00
   -1    4    4      0.83      0.00
    0    4    4     -0.03      0.00
    1    4    4     -1.06      0.00
    2    4    4      0.80      0.00
    3    4    4      1.55      0.00
    4    4    4     -0.56      0.00
    5    4    4     -0.84      0.00
    6    4    4      0.34      0.00
    7    4    4     -0.81      0.00
    8    4    4     -0.11      0.00
    9    4    4      0.66      0.00
   10    4    4     -0.03      0.00
   11    4    4      0.00      0.00
   12    4    4     -0.26      0.00
   13    4    4      0.36      0.00
   14    4    4      0.37      0.00
   15    4    4     -0.57      0.00
   16    4    4     -0.43      0.00
  -17    5    4     -0.16      0.00
  -16    5    4     -0.57      0.00
  -15    5    4     -0.21      0.00
  -14    5    4      0.14      0.00
  -13    5    4      0.75      0.00
  -12    5    4      0.09      0.00
  -11    5    4     -0.31      0.00
  -10    5    4     -0.51      0.00
   -9    5    4     -0.75      0.00
   -8    5    4      1.04      0.00
   -7    5    4      1.00      0.00
   -6    5    4     -0.29      0.00
   -5    5    4     -0.02      0.00
   -4    5    4     -0.39      0.00
   -3    5    4     -1.55      0.00
   -2    5    4      0.85      0.00
   -1    5    4      2.16      0.00
    0    5    4     -1.17      0.00
    1    5    4     -1.51      0.00
    2    5    4     -0.33      0.00
    3    5    4      0.65      0.00
    4    5    4      0.70      0.00
    5    5    4     -0.22      0.00
    6    5    4      0.80      0.00
    7    5    4      0.40      0.00
    8    5    4     -0.55      0.00
    9    5    4     -0.42      0.00
   10    5    4     -0.10      0.00
   11    5    4      0.03      0.00
   12    5    4     -0.18      0.00
   13    5    4      0.28      0.00
   14    5    4     -0.40      0.00
   15    5    4     -0.39      0.00
   16    5    4      1.00      0.00
  -17    6    4      0.62      0.00
  -16    6    4     -0.90      0.00
  -15    6    4     -0.21      0.00
  -14    6    4      0.98      0.00
  -13    6    4     -0.55      0.00
  -12    6    4     -0.36      0.00
  -11    6    4      0.83      0.00
  -10    6    4     -0.08      0.00
   -9    6    4     -0.34      0.00
   -8    6    4      0.42      0.00
   -7    6    4     -0.13      0.00
   -6    6    4     -0.86      0.00
   -5    6    4      0.06      0.00
   -4    6    4      1.10      0.00
   -3    6    4     -0.24      0.00
   -2    6    4     -0.95      0.00
   -1    6    4      0.13      0.00
    0    6    4      0.93      0.00
    1    6    4      1.00      0.00
    2    6    4     -0.32      0.00
    3    6    4     -1.40      0.00
    4    6    4     -0.28      0.00
    5    6    4      0.38      0.00
    6    6    4     -0.30      0.00
    7    6    4      0.34      0.00
    8    6    4      0.32      0.00
    9    6    4     -0.28      0.00
   10    6    4      0.15      0.00
   11    6    4      0.17      0.00
   12    6    4      0.10      0.00
   13    6    4     -0.27      0.00
   14    6    4     -0.37      0.00
   15    6    4      0.43      0.00
   16    6    4      0.56      0.00
  -17    7    4     -0.22      0.00
  -16    7    4      0.64      0.00
  -15    7    4      0.76      0.00
  -14    7    4     -0.01      0.00
  -13    7    4     -0.77      0.00
  -12    7    4     -0.39      0.00
  -11    7    4      0.21      0.00
  -10    7    4      0.17      0.00
   -9    7    4      0.56      0.00
   -8    7    4     -0.06      0.00
   -7    7    4     -0.79      0.00
   -6    7    4     -0.59      0.00
   -5    7    4      0.07      0.00
   -4    7    4      1.02      0.00
   -3    7    4      1.26      0.00
   -2    7    4     -0.36      0.00
   -1    7    4     -2.02      0.00
    0    7    4     -0.67      0.00
    1    7    4      0.87      0.00
    2    7    4      1.55      0.00
    3    7    4      0.26      0.00
    4    7    4     -0.92      0.00
    5    7    4      0.52      0.00
    6    7    4     -0.28      0.00
    7    7    4     -1.00      0.00
    8    7    4     -0.02      0.00
    9    7    4      0.59      0.00
   10    7    4      0.20      0.00
   11    7    4     -0.57      0.00
   12    7    4      0.49      0.00
   13    7    4      0.35      0.00
   14    7    4     -0.31      0.00
   15    7    4      0.21      0.00
   16    7    4     -0.43      0.00
  -17    8    4     -0.79      0.00
  -16    8    4      0.45      0.00
  -15    8    4      0.60      0.00
  -14    8    4     -1.17      0.00
  -13    8    4      0.10      0.00
  -12    8    4      0.92      0.00
  -11    8    4     -0.37      0.00
  -10    8    4     -0.39      0.00
   -9    8    4      0.24      0.00
   -8    8    4     -0.20      0.00
   -7    8    4      0.03      0.00
   -6    8    4      0.75      0.00
   -5    8    4      0.30      0.00
   -4    8    4     -1.40      0.00
   -3    8    4     -0.97      0.00
   -2    8    4      1.95      0.00
   -1    8    4      1.52      0.00
    0    8    4     -1.45      0.00
    1    8    4     -1.73      0.00
    2    8    4      0.29      0.00
    3    8    4      0.74      0.00
    4    8    4     -0.11      0.00
    5    8    4      0.19      0.00
    6    8    4      0.44      0.00
    7    8    4     -0.22      0.00
    8    8    4     -0.12      0.00
    9    8    4      0.48      0.00
   10    8    4      0.02      0.00
   11    8    4     -0.62      0.00
   12    8    4     -0.10      0.00
   13    8    4      0.34      0.00
   14    8    4      0.06      0.00
   15    8    4     -0.14      0.00
   16    8    4     -0.35      0.00
  -16    9    4     -0.25      0.00
  -15    9    4     -0.98      0.00
  -14    9    4     -0.24      0.00
  -13    9    4      0.69      0.00
  -12    9    4      0.25      0.00
  -11    9    4     -0.19      0.00
  -10    9    4     -0.08      0.00
   -9    9    4     -0.11      0.00
   -8    9    4     -0.08      0.00
   -7    9    4      0.23      0.00
   -6    9    4      0.76      0.00
   -5    9    4      0.40      0.00
   -4    9    4     -0.88      0.00
   -3    9    4     -1.35      0.00
   -2    9    4     -0.30      0.00
   -1    9    4      1.17      0.00
    0    9    4      1.06      0.00
    1    9    4      0.26      0.00
    2    9    4     -0.82      0.00
    3    9    4     -0.57      0.00
    4    9    4      0.54      0.00
    5    9    4     -0.64      0.00
    6    9    4     -0.37      0.00
    7    9    4      0.83      0.00
    8    9    4      0.50      0.00
    9    9    4     -0.36      0.00
   10    9    4     -0.62      0.00
   11    9    4      0.60      0.00
   12    9    4     -0.01      0.00
   13    9    4     -0.83      0.00
   14    9    4      0.34      0.00
   15    9    4      0.43      0.00
   16    9    4      0.14      0.00
  -16   10    4      0.20      0.00
  -15   10    4     -0.84      0.00
  -14   10    4      0.95      0.00
  -13   10    4      0.51      0.00
  -12   10    4     -0.97      0.00
  -11   10    4      0.13      0.00
  -10   10    4      0.51      0.00
   -9   10    4     -0.29      0.00
   -8   10    4     -0.15      0.00
   -7   10    4     -0.13      0.00
   -6   10    4     -0.42      0.00
   -5   10    4     -0.39      0.00
   -4   10    4      0.85      0.00
   -3   10    4      1.98      0.00
   -2   10    4     -0.80      0.00
   -1   10    4     -2.80      0.00
    0   10    4      0.31      0.00
    1   10    4      2.28      0.00
    2   10    4     -0.25      0.00
    3   10    4     -1.01      0.00
    4   10    4      0.73      0.00
    5   10    4      0.04      0.00
    6   10    4     -0.54      0.00
    7   10    4      0.32      0.00
    8   10    4      0.23      0.00
    9   10    4     -0.54      0.00
   10   10    4     -0.58      0.00
   11   10    4      0.63      0.00
   12   10    4      0.46      0.00
   13   10    4     -0.46      0.00
   14   10    4      0.15      0.00
   15   10    4      0.12      0.00
   16   10    4     -0.13      0.00
  -16   11    4     -0.18      0.00
  -15   11    4      0.61      0.00
  -14   11    4      0.51      0.00
  -13   11    4     -0.69      0.00
  -12   11    4     -0.27      0.00
  -11   11    4      0.32      0.00
  -10   11    4      0.11      0.00
   -9   11    4      0.15      0.00
   -8   11    4      0.02      0.00
   -7   11    4     -0.15      0.00
   -6   11    4     -0.50      0.00
   -5   11    4     -0.37      0.00
   -4   11    4      0.23      0.00
   -3   11    4      0.67      0.00
   -2   11    4      0.75      0.00
   -1   11    4     -0.41      0.00
    0   11    4     -0.73      0.00
    1   11    4      0.18      0.00
    2   11    4      0.15      0.00
    3   11    4     -0.44      0.00
    4   11    4     -0.31      0.00
    5   11    4      0.78      0.00
    6   11    4      0.44      0.00
    7   11    4     -0.51      0.00
    8   11    4     -0.43      0.00
    9   11    4     -0.06      0.00
   10   11    4      0.59      0.00
   11   11    4      0.08      0.00
   12   11    4     -0.26      0.00
   13   11    4      0.56      0.00
   14   11    4      0.08      0.00
   15   11    4     -0.69      0.00
  -16   12    4     -0.51      0.00
  -15   12    4      0.69      0.00
  -14   12    4     -0.29      0.00
  -13   12    4     -0.85      0.00
  -12   12    4      0.87      0.00
  -11   12    4      0.02      0.00
  -10   12    4     -1.05      0.00
   -9   12    4      0.15      0.00
   -8   12    4      0.56      0.00
   -7   12    4      0.50      0.00
   -6   12    4      0.31      0.00
   -5   12    4      0.07      0.00
   -4   12    4     -0.23      0.00
   -3   12    4     -1.67      0.00
   -2   12    4     -0.43      0.00
   -1   12    4      2.31      0.00
    0   12    4      0.68      0.00
    1   12    4     -2.02      0.00
    2   12    4     -0.37      0.00
    3   12    4      1.31      0.00
    4   12    4     -0.22      0.00
    5   12    4     -0.20      0.00
    6   12    4      0.39      0.00
    7   12    4     -0.38      0.00
    8   12    4     -0.32      0.00
    9   12    4      0.19      0.00
   10   12    4      0.62      0.00
   11   12    4     -0.12      0.00
   12   12    4     -0.66      0.00
   13   12    4      0.20      0.00
   14   12    4     -0.10      0.00
   15   12    4     -0.21      0.00
  -16   13    4      0.20      0.00
  -15   13    4     -0.02      0.00
  -14   13    4     -0.54      0.00
  -13   13    4      0.25      0.00
  -12   13    4      0.54      0.00
  -11   13    4     -0.17      0.00
  -10   13    4     -0.08      0.00
   -9   13    4     -0.09      0.00
   -8   13    4     -0.23      0.00
   -7   13    4      0.01      0.00
   -6   13    4      0.27      0.00
   -5   13    4      0.07      0.00
   -4   13    4      0.07      0.00
   -3   13    4      0.17      0.00
   -2   13    4     -0.61      0.00
   -1   13    4     -0.10      0.00
    0   13    4      0.77      0.00
    1   13    4     -0.61      0.00
    2   13    4     -0.62      0.00
    3   13    4      1.15      0.00
    4   13    4      0.51      0.00
    5   13    4     -1.02      0.00
    6   13    4     -0.32      0.00
    7   13    4      0.49      0.00
    8   13    4      0.15      0.00
    9   13    4      0.16      0.00
   10   13    4     -0.03      0.00
   11   13    4     -0.37      0.00
   12   13    4     -0.02      0.00
   13   13    4     -0.11      0.00
   14   13    4     -0.28      0.00
   15   13    4      0.43      0.00
  -16   14    4      0.46      0.00
  -15   14    4     -0.21      0.00
  -14   14    4     -0.25      0.00
  -13   14    4      0.66      0.00
  -12   14    4     -0.56      0.00
  -11   14    4     -0.54      0.00
  -10   14    4      1.24      0.00
   -9   14    4      0.54      0.00
   -8   14    4     -0.61      0.00
   -7   14    4     -0.78      0.00
   -6   14    4     -0.48      0.00
   -5   14    4      0.19      0.00
   -4   14    4      0.09      0.00
   -3   14    4      0.92      0.00
   -2   14    4      0.76      0.00
   -1   14    4     -1.43      0.00
    0   14    4     -0.89      0.00
    1   14    4      1.25      0.00
    2   14    4      0.83      0.00
    3   14    4     -0.55      0.00
    4   14    4     -0.29      0.00
    5   14    4     -0.23      0.00
    6   14    4     -0.36      0.00
    7   14    4      0.36      0.00
    8   14    4      0.23      0.00
    9   14    4     -0.14      0.00
   10   14    4     -0.14      0.00
   11   14    4     -0.13      0.00
   12   14    4      0.25      0.00
   13   14    4      0.25      0.00
   14   14    4      0.25      0.00
   15   14    4      0.20      0.00
  -15   15    4     -0.32      0.00
  -14   15    4      0.11      0.00
  -13   15    4      0.41      0.00
  -12   15    4     -0.26      0.00
  -11   15    4     -0.27      0.00
  -10   15    4      0.09      0.00
   -9   15    4     -0.11      0.00
   -8   15    4     -0.08      0.00
   -7   15    4      0.26      0.00
   -6   15    4      0.22      0.00
   -5   15    4      0.19      0.00
   -4   15    4     -0.26      0.00
   -3   15    4     -0.60      0.00
   -2   15    4      0.34      0.00
   -1   15    4      0.32      0.00
    0   15    4     -0.56      0.00
    1   15    4      0.43      0.00
    2   15    4      0.71      0.00
    3   15    4     -1.05      0.00
    4   15    4     -0.65      0.00
    5   15    4      1.01      0.00
    6   15    4      0.28      0.00
    7   15    4     -0.44      0.00
    8   15    4      0.15      0.00
    9   15    4      0.06      0.00
   10   15    4     -0.23      0.00
   11   15    4      0.10      0.00
   12   15    4      0.01      0.00
   13   15    4     -0.20      0.00
   14   15    4      0.22      0.00
   15   15    4     -0.06      0.00
  -15   16    4     -0.23      0.00
  -14   16    4      0.17      0.00
  -13   16    4     -0.16      0.00
  -12   16    4      0.20      0.00
  -11   16    4      0.63      0.00
  -10   16    4     -0.62      0.00
   -9   16    4     -0.91      0.00
   -8   16    4      0.22      0.00
   -7   16    4      0.76      0.00
   -6   16    4      0.53      0.00
   -5   16    4     -0.17      0.00
   -4   16    4     -0.10      0.00
   -3   16    4     -0.26      0.00
   -2   16    4     -0.64      0.00
   -1   16    4      0.50      0.00
    0   16    4      0.69      0.00
    1   16    4     -0.41      0.00
    2   16    4     -0.56      0.00
    3   16    4     -0.22      0.00
    4   16    4      0.13      0.00
    5   16    4      0.47      0.00
    6   16    4      0.33      0.00
    7   16    4     -0.20      0.00
    8   16    4     -0.19      0.00
    9   16    4      0.26      0.00
   10   16    4     -0.13      0.00
   11   16    4     -0.13      0.00
   12   16    4      0.37      0.00
   13   16    4     -0.10      0.00
   14   16    4     -0.53      0.00
   15   16    4     -0.34      0.00
  -15   17    4      0.41      0.00
  -14   17    4      0.45      0.00
  -13   17    4     -0.53      0.00
  -12   17    4     -0.45      0.00
  -11   17    4      0.47      0.00
  -10   17    4      0.10      0.00
   -9   17    4     -0.14      0.00
   -8   17    4      0.60      0.00
   -7   17    4      0.05      0.00
   -6   17    4     -0.83      0.00
   -5   17    4     -0.62      0.00
   -4   17    4      0.34      0.00
   -3   17    4      0.81      0.00
   -2   17    4     -0.15      0.00
   -1   17    4     -0.13      0.00
    0   17    4      0.34      0.00
    1   17    4     -0.58      0.00
    2   17    4     -0.44      0.00
    3   17    4      0.88      0.00
    4   17    4      0.48      0.00
    5   17    4     -0.73      0.00
    6   17    4     -0.06      0.00
    7   17    4      0.48      0.00
    8   17    4     -0.45      0.00
    9   17    4     -0.33      0.00
   10   17    4      0.09      0.00
   11   17    4     -0.22      0.00
   12   17    4      0.23      0.00
   13   17    4      0.68      0.00
   14   17    4     -0.01      0.00
  -15   18    4      0.30      0.00
  -14   18    4      0.20      0.00
  -13   18    4     -0.03      0.00
  -12   18    4     -0.30      0.00
  -11   18    4     -0.25      0.00
  -10   18    4      0.29      0.00
   -9   18    4      0.59      0.00
   -8   18    4      0.12      0.00
   -7   18    4     -0.54      0.00
   -6   18    4     -0.36      0.00
   -5   18    4      0.18      0.00
   -4   18    4      0.04      0.00
   -3   18    4     -0.23      0.00
   -2   18    4      0.04      0.00
   -1   18    4      0.18      0.00
    0   18    4      0.01      0.00
    1   18    4     -0.05      0.00
    2   18    4      0.16      0.00
    3   18    4      0.45      0.00
    4   18    4     -0.12      0.00
    5   18    4     -0.59      0.00
    6   18    4      0.00      0.00
    7   18    4      0.16      0.00
    8   18    4     -0.05      0.00
    9   18    4     -0.22      0.00
   10   18    4      0.27      0.00
   11   18    4      0.59      0.00
   12   18    4     -0.51      0.00
   13   18    4     -0.52      0.00
   14   18    4      0.27      0.00
  -14   19    4     -0.85      0.00
  -13   19    4      0.27      0.00
  -12   19    4      0.90      0.00
  -11   19    4     -0.18      0.00
  -10   19    4     -0.55      0.00
   -9   19    4      0.23      0.00
   -8   19    4     -0.50      0.00
   -7   19    4     -0.63      0.00
   -6   19    4      0.92      0.00
   -5   19    4      0.97      0.00
   -4   19    4     -0.12      0.00
   -3   19    4     -0.56      0.00
   -2   19    4      0.11      0.00
   -1   19    4     -0.05      0.00
    0   19    4     -0.67      0.00
    1   19    4      0.41      0.00
    2   19    4      0.43      0.00
    3   19    4     -0.57      0.00
    4   19    4     -0.16      0.00
    5   19    4      0.51      0.00
    6   19    4     -0.06      0.00
    7   19    4     -0.66      0.00
    8   19    4      0.38      0.00
    9   19    4      0.46      0.00
   10   19    4     -0.15      0.00
   11   19    4      0.58      0.00
   12   19    4      0.11      0.00
   13   19    4     -0.94      0.00
   14   19    4     -0.39      0.00
  -14   20    4     -0.31      0.00
  -13   20    4     -0.18      0.00
  -12   20    4      0.40      0.00
  -11   20    4      0.35      0.00
  -10   20    4     -0.33      0.00
   -9   20    4     -0.30      0.00
   -8   20    4     -0.11      0.00
   -7   20    4      0.23      0.00
   -6   20    4      0.15      0.00
   -5   20    4     -0.41      0.00
   -4   20    4     -0.05      0.00
   -3   20    4      0.37      0.00
   -2   20    4      0.42      0.00
   -1   20    4      0.02      0.00
    0   20    4     -0.44      0.00
    1   20    4      0.09      0.00
    2   20    4      0.01      0.00
    3   20    4     -0.72      0.00
    4   20    4      0.09      0.00
    5   20    4      0.95      0.00
    6   20    4     -0.11      0.00
    7   20    4     -0.58      0.00
    8   20    4      0.31      0.00
    9   20    4      0.60      0.00
   10   20    4     -0.29      0.00
   11   20    4     -1.07      0.00
   12   20    4      0.01      0.00
   13   20    4      0.75      0.00
  -14   21    4      1.02      0.00
  -13   21    4      0.12      0.00
  -12   21    4     -1.01      0.00
  -11   21    4     -0.43      0.00
  -10   21    4      0.57      0.00
   -9   21    4      0.32      0.00
   -8   21    4      0.32      0.00
   -7   21    4      0.77      0.00
   -6   21    4     -0.51      0.00
   -5   21    4     -0.90      0.00
   -4   21    4      0.03      0.00
   -3   21    4      0.00      0.00
   -2   21    4     -0.36      0.00
   -1   21    4     -0.17      0.00
    0   21    4      0.61      0.00
    1   21    4      0.39      0.00
    2   21    4      0.00      0.00
    3   21    4      0.17      0.00
    4   21    4     -0.13      0.00
    5   21    4     -0.25      0.00
    6   21    4     -0.10      0.00
    7   21    4      0.33      0.00
    8   21    4     -0.15      0.00
    9   21    4     -0.35      0.00
   10   21    4      0.39      0.00
   11   21    4     -0.38      0.00
   12   21    4     -0.50      0.00
   13   21    4      0.57      0.00
  -13   22    4      0.27      0.00
  -12   22    4      0.08      0.00
  -11   22    4     -0.45      0.00
  -10   22    4     -0.02      0.00
   -9   22    4      0.17      0.00
   -8   22    4     -0.18      0.00
   -7   22    4     -0.12      0.00
   -6   22    4      0.01      0.00
   -5   22    4      0.59      0.00
   -4   22    4      0.24      0.00
   -3   22    4     -0.39      0.00
   -2   22    4     -0.12      0.00
   -1   22    4     -0.07      0.00
    0   22    4      0.09      0.00
    1   22    4     -0.20      0.00
    2   22    4     -0.24      0.00
    3   22    4      0.67      0.00
    4   22    4      0.25      0.00
    5   22    4     -0.95      0.00
    6   22    4     -0.24      0.00
    7   22    4      1.09      0.00
    8   22    4      0.23      0.00
    9   22    4     -1.15      0.00
   10   22    4     -0.43      0.00
   11   22    4      1.11      0.00
   12   22    4      0.68      0.00
   13   22    4     -0.40      0.00
  -13   23    4     -0.65      0.00
  -12   23    4      0.69      0.00
  -11   23    4      0.98      0.00
  -10   23    4      0.11      0.00
   -9   23    4     -0.63      0.00
   -8   23    4     -0.48      0.00
   -7   23    4     -0.54      0.00
   -6   23    4      0.00      0.00
   -5   23    4      0.44      0.00
   -4   23    4     -0.11      0.00
   -3   23    4      0.25      0.00
   -2   23    4      0.48      0.00
   -1   23    4      0.34      0.00
    0   23    4      0.15      0.00
    1   23    4     -0.48      0.00
    2   23    4     -0.62      0.00
    3   23    4     -0.11      0.00
    4   23    4      0.23      0.00
    5   23    4     -0.20      0.00
    6   23    4     -0.08      0.00
    7   23    4      0.27      0.00
    8   23    4      0.39      0.00
    9   23    4      0.23      0.00
   10   23    4     -0.49      0.00
   11   23    4      0.04      0.00
   12   23    4      0.31      0.00
  -13   24    4      0.02      0.00
  -12   24    4     -0.47      0.00
  -11   24    4     -0.18      0.00
  -10   24    4      0.23      0.00
   -9   24    4     -0.05      0.00
   -8   24    4      0.48      0.00
   -7   24    4      0.40      0.00
   -6   24    4     -0.01      0.00
   -5   24    4     -0.42      0.00
   -4   24    4     -0.44      0.00
   -3   24    4      0.46      0.00
   -2   24    4     -0.10      0.00
   -1   24    4     -0.63      0.00
    0   24    4     -0.02      0.00
    1   24    4      0.30      0.00
    2   24    4      0.34      0.00
    3   24    4     -0.03      0.00
    4   24    4     -0.13      0.00
    5   24    4      0.55      0.00
    6   24    4      0.62      0.00
    7   24    4     -0.94      0.00
    8   24    4     -1.27      0.00
    9   24    4      0.64      0.00
   10   24    4      1.24      0.00
   11   24    4     -0.26      0.00
   12   24    4     -0.91      0.00
  -12   25    4      0.17      0.00
  -11   25    4     -0.94      0.00
  -10   25    4     -0.74      0.00
   -9   25    4      0.38      0.00
   -8   25    4      0.48      0.00
   -7   25    4      0.03      0.00
   -6   25    4      0.17      0.00
   -5   25    4      0.28      0.00
   -4   25    4      0.13      0.00
   -3   25    4     -0.42      0.00
   -2   25    4     -0.20      0.00
   -1   25    4      0.11      0.00
    0   25    4     -0.47      0.00
    1   25    4     -0.09      0.00
    2   25    4      0.47      0.00
    3   25    4      0.00      0.00
    4   25    4     -0.23      0.00
    5   25    4      0.46      0.00
    6   25    4      0.53      0.00
    7   25    4     -0.23      0.00
    8   25    4     -0.68      0.00
    9   25    4     -0.33      0.00
   10   25    4      0.49      0.00
   11   25    4     -0.01      0.00
  -12   26    4      0.22      0.00
  -11   26    4      0.67      0.00
  -10   26    4      0.12      0.00
   -9   26    4      0.23      0.00
   -8   26    4     -0.41      0.00
   -7   26    4     -0.69      0.00
   -6   26    4     -0.03      0.00
   -5   26    4     -0.01      0.00
   -4   26    4      0.28      0.00
   -3   26    4     -0.29      0.00
   -2   26    4     -0.19      0.00
   -1   26    4      0.85      0.00
    0   26    4      0.38      0.00
    1   26    4      0.02      0.00
    2   26    4      0.07      0.00
    3   26    4     -0.37      0.00
    4   26    4     -0.44      0.00
    5   26    4     -0.32      0.00
    6   26    4     -0.75      0.00
    7   26    4      0.20      0.00
    8   26    4      1.49      0.00
    9   26    4      0.48      0.00
   10   26    4     -0.85      0.00
   11   26    4     -0.61      0.00
  -11   27    4      0.33      0.00
  -10   27    4      0.85      0.00
   -9   27    4     -0.27      0.00
   -8   27    4     -0.51      0.00
   -7   27    4      0.50      0.00
   -6   27    4      0.31      0.00
   -5   27    4     -0.80      0.00
   -4   27    4     -0.34      0.00
   -3   27    4      0.92      0.00
   -2   27    4      0.21      0.00
   -1   27    4     -0.85      0.00
    0   27    4     -0.02      0.00
    1   27    4      0.29      0.00
    2   27    4     -0.07      0.00
    3   27    4      0.33      0.00
    4   27    4      0.30      0.00
    5   27    4     -0.33      0.00
    6   27    4     -0.49      0.00
    7   27    4     -0.06      0.00
    8   27    4      0.43      0.00
    9   27    4      0.38      0.00
   10   27    4     -0.45      0.00
  -11   28    4     -0.49      0.00
  -10   28    4     -0.21      0.00
   -9   28    4     -0.50      0.00
   -8   28    4      0.03      0.00
   -7   28    4      0.69      0.00
   -6   28    4     -0.14      0.00
   -5   28    4      0.15      0.00
   -4   28    4      0.23      0.00
   -3   28    4      0.05      0.00
   -2   28    4      0.24      0.00
   -1   28    4     -0.37      0.00
    0   28    4     -0.27      0.00
    1   28    4     -0.32      0.00
    2   28    4     -0.66      0.00
    3   28    4      0.25      0.00
    4   28    4      0.74      0.00
    5   28    4      0.10      0.00
    6   28    4      0.53      0.00
    7   28    4      0.43      0.00
    8   28    4     -0.81      0.00
    9   28    4     -0.67      0.00
   10   28    4     -0.08      0.00
  -10   29    4     -0.66      0.00
   -9   29    4      0.19      0.00
   -8   29    4      0.78      0.00
   -7   29    4     -0.34      0.00
   -6   29    4     -0.89      0.00
   -5   29    4      0.61      0.00
   -4   29    4      0.78      0.00
   -3   29    4     -1.16      0.00
   -2   29    4     -0.86      0.00
   -1   29    4      1.14      0.00
    0   29    4      0.79      0.00
    1   29    4     -0.23      0.00
    2   29    4     -0.15      0.00
    3   29    4     -0.33      0.00
    4   29    4     -0.21      0.00
    5   29    4      0.16      0.00
    6   29    4      0.16      0.00
    7   29    4     -0.07      0.00
    8   29    4     -0.23      0.00
    9   29    4     -0.17      0.00
   -9   30    4      0.38      0.00
   -8   30    4      0.24      0.00
   -7   30    4     -0.63      0.00
   -6   30    4      0.26      0.00
   -5   30    4      0.17      0.00
   -4   30    4     -0.46      0.00
   -3   30    4     -0.05      0.00
   -2   30    4     -0.08      0.00
   -1   30    4      0.09      0.00
    0   30    4     -0.07      0.00
    1   30    4      0.16      0.00
    2   30    4      0.94      0.00
    3   30    4     -0.04      0.00
    4   30    4     -0.94      0.00
    5   30    4      0.08      0.00
    6   30    4      0.09      0.00
    7   30    4     -0.47      0.00
    8   30    4      0.25      0.00
    9   30    4      0.14      0.00
   -8   31    4     -0.61      0.00
   -7   31    4     -0.26      0.00
   -6   31    4      0.74      0.00
   -5   31    4     -0.04      0.00
   -4   31    4     -0.91      0.00
   -3   31    4      0.76      0.00
   -2   31    4      1.44      0.00
   -1   31    4     -0.70      0.00
    0   31    4     -1.46      0.00
    1   31    4      0.01      0.00
    2   31    4      0.59      0.00
    3   31    4      0.28      0.00
    4   31    4     -0.13      0.00
    5   31    4     -0.12      0.00
    6   31    4     -0.03      0.00
    7   31    4      0.03      0.00
    8   31    4      0.40      0.00
   -8   32    4     -0.31      0.00
   -7   32    4      0.52      0.00
   -6   32    4      0.00      0.00
   -5   32    4     -0.32      0.00
   -4   32    4      0.24      0.00
   -3   32    4     -0.06      0.00
   -2   32    4      0.14      0.00
   -1   32    4      0.12      0.00
    0   32    4     -0.01      0.00
    1   32    4      0.01      0.00
    2   32    4     -0.82      0.00
    3   32    4     -0.25      0.00
    4   32    4      1.07      0.00
    5   32    4      0.22      0.00
    6   32    4     -0.54      0.00
    7   32    4      0.10      0.00
   -6   33    4     -0.19      0.00
   -5   33    4     -0.24      0.00
   -4   33    4      0.65      0.00
   -3   33    4     -0.25      0.00
   -2   33    4     -1.40      0.00
   -1   33    4     -0.01      0.00
    0   33    4      1.57      0.00
    1   33    4      0.60      0.00
    2   33    4     -0.77      0.00
    3   33    4     -0.56      0.00
    4   33    4      0.30      0.00
    5   33    4      0.11      0.00
    6   33    4     -0.17      0.00
   -5   34    4      0.03      0.00
   -4   34    4     -0.10      0.00
   -3   34    4      0.39      0.00
   -2   34    4     -0.07      0.00
   -1   34    4     -0.58      0.00
    0   34    4      0.06      0.00
    1   34    4      0.09      0.00
    2   34    4      0.49      0.00
    3   34    4      0.47      0.00
    4   34    4     -0.70      0.00
    5   34    4     -0.52      0.00
   -3   35    4      0.06      0.00
   -2   35    4      1.06      0.00
   -1   35    4      0.37      0.00
    0   35    4     -0.98      0.00
    1   35    4     -0.89      0.00
    2   35    4      0.26      0.00
    3   35    4      0.61      0.00
  -17    0    5     -1.33      0.00
  -15    0    5      1.22      0.00
  -13    0    5      0.26      0.00
  -11    0    5     -0.29      0.00
   -9    0    5     -1.19      0.00
   -7    0    5      0.38      0.00
   -5    0    5      1.67      0.00
   -3    0    5     -2.49      0.00
   -1    0    5      1.85      0.00
    1    0    5     -0.02      0.00
    5    0    5     -1.07      0.00
    7    0    5     -0.24      0.00
    9    0    5      0.84      0.00
   11    0    5      0.13      0.00
   13    0    5      0.19      0.00
   15    0    5     -0.70      0.00
  -17    1    5     -0.14      0.00
  -16    1    5     -0.23      0.00
  -15    1    5      0.39      0.00
  -14    1    5      0.19      0.00
  -13    1    5     -0.63      0.00
  -12    1    5     -0.23      0.00
  -11    1    5      0.51      0.00
  -10    1    5      0.20      0.00
   -9    1    5     -0.72      0.00
   -8    1    5      0.00      0.00
   -7    1    5      1.08      0.00
   -6    1    5     -0.03      0.00
   -5    1    5     -0.06      0.00
   -4    1    5      0.46      0.00
   -3    1    5     -1.83      0.00
   -2    1    5     -0.73      0.00
   -1    1    5      1.64      0.00
    0    1    5      0.05      0.00
    1    1    5     -0.50      0.00
    2    1    5      0.02      0.00
    3    1    5      0.46      0.00
    4    1    5      0.31      0.00
    5    1    5     -0.30      0.00
    6    1    5      0.00      0.00
    7    1    5      0.31      0.00
    8    1    5     -0.05      0.00
    9    1    5     -0.19      0.00
   10    1    5      0.12      0.00
   11    1    5     -0.93      0.00
   12    1    5     -0.43      0.00
   13    1    5      1.61      0.00
   14    1    5      0.18      0.00
   15    1    5     -1.34      0.00
   16    1    5      0.21      0.00
  -17    2    5      1.05      0.00
  -16    2    5      0.50      0.00
  -15    2    5     -1.03      0.00
  -14    2    5      0.01      0.00
  -13    2    5     -0.18      0.00
  -12    2    5     -0.23      0.00
  -11    2    5      0.51      0.00
  -10    2    5     -0.48      0.00
   -9    2    5      0.56      0.00
   -8    2    5      0.79      0.00
   -7    2    5     -0.03      0.00
   -6    2    5     -0.14      0.00
   -5    2    5     -1.76      0.00
   -4    2    5     -0.64      0.00
   -3    2    5      2.02      0.00
   -2    2    5      1.55      0.00
   -1    2    5     -0.71      0.00
    0    2    5     -1.13      0.00
    1    2    5     -0.47      0.00
    2    2    5      0.13      0.00
    3    2    5     -0.07      0.00
    4    2    5     -0.53      0.00
    5    2    5      0.86      0.00
    6    2    5      0.13      0.00
    7    2    5     -0.06      0.00
    8    2    5      0.84      0.00
    9    2    5     -0.32      0.00
   10    2    5     -0.29      0.00
   11    2    5     -0.30      0.00
   12    2    5     -0.09      0.00
   13    2    5      0.04      0.00
   14    2    5     -0.33      0.00
   15    2    5      0.48      0.00
   16    2    5      0.31      0.00
  -17    3    5     -0.33      0.00
  -16    3    5      0.29      0.00
  -15    3    5      0.18      0.00
  -14    3    5     -0.22      0.00
  -13    3    5      0.09      0.00
  -12    3    5      0.16      0.00
  -11    3    5     -0.04      0.00
  -10    3    5     -0.36      0.00
   -9    3    5      0.70      0.00
   -8    3    5      0.39      0.00
   -7    3    5     -1.24      0.00
   -6    3    5     -0.34      0.00
   -5    3    5      0.44      0.00
   -4    3    5     -0.40      0.00
   -3    3    5      0.60      0.00
   -2    3    5      1.06      0.00
   -1    3    5     -1.06      0.00
    0    3    5     -0.50      0.00
    1    3    5      0.88      0.00
    2    3    5      0.68      0.00
    3    3    5     -0.09      0.00
    4    3    5     -0.94      0.00
    5    3    5     -0.02      0.00
    6    3    5      0.24      0.00
    7    3    5     -0.52      0.00
    8    3    5     -0.15      0.00
    9    3    5      0.22      0.00
   10    3    5     -0.20      0.00
   11    3    5      0.43      0.00
   12    3    5      0.95      0.00
   13    3    5     -0.91      0.00
   14    3    5     -0.56      0.00
   15    3    5      1.39      0.00
   16    3    5     -0.21      0.00
  -17    4    5     -0.53      0.00
  -16    4    5     -0.59      0.00
  -15    4    5      0.71      0.00
  -14    4    5     -0.07      0.00
  -13    4    5      0.00      0.00
  -12    4    5      0.57      0.00
  -11    4    5     -0.47      0.00
  -10    4    5     -0.05      0.00
   -9    4    5      0.07      0.00
   -8    4    5     -0.60      0.00
   -7    4    5     -0.45      0.00
   -6    4    5     -0.03      0.00
   -5    4    5      1.75      0.00
   -4    4    5      1.10      0.00
   -3    4    5     -1.38      0.00
   -2    4    5     -1.30      0.00
   -1    4    5     -0.20      0.00
    0    4    5      0.32      0.00
    1    4    5      0.39      0.00
    2    4    5      0.00      0.00
    3    4    5      0.09      0.00
    4    4    5      0.79      0.00
    5    4    5     -0.30      0.00
    6    4    5     -0.13      0.00
    7    4    5      0.51      0.00
    8    4    5     -0.76      0.00
    9    4    5     -0.40      0.00
   10    4    5     -0.01      0.00
   11    4    5      0.36      0.00
   12    4    5      0.48      0.00
   13    4    5     -0.26      0.00
   14    4    5      0.12      0.00
   15    4    5     -0.12      0.00
   16    4    5     -0.48      0.00
  -17    5    5      0.47      0.00
  -16    5    5      0.24      0.00
  -15    5    5     -0.67      0.00
  -14    5    5     -0.36      0.00
  -13    5    5      0.19      0.00
  -12    5    5      0.33      0.00
  -11    5    5      0.00      0.00
  -10    5    5      0.34      0.00
   -9    5    5     -0.35      0.00
   -8    5    5     -0.89      0.00
   -7    5    5      0.67      0.00
   -6    5    5      0.88      0.00
   -5    5    5     -0.02      0.00
   -4    5    5     -0.47      0.00
   -3    5    5     -0.53      0.00
   -2    5    5     -0.38      0.00
   -1    5    5      0.68      0.00
    0    5    5      1.11      0.00
    1    5    5      0.07      0.00
    2    5    5     -1.25      0.00
    3    5    5     -1.32      0.00
    4    5    5      0.89      0.00
    5    5    5      0.71      0.00
    6    5    5     -0.65      0.00
    7    5    5      0.24      0.00
    8    5    5      0.59      0.00
    9    5    5      0.07      0.00
   10    5    5      0.02      0.00
   11    5    5      0.05      0.00
   12    5    5     -0.69      0.00
   13    5    5     -0.05      0.00
   14    5    5      0.68      0.00
   15    5    5     -0.91      0.00
   16    5    5     -0.21      0.00
  -17    6    5      0.13      0.00
  -16    6    5      0.57      0.00
  -15    6    5     -0.53      0.00
  -14    6    5      0.13      0.00
  -13    6    5      0.33      0.00
  -12    6    5     -0.68      0.00
  -11    6    5     -0.26      0.00
  -10    6    5      0.34      0.00
   -9    6    5      0.24      0.00
   -8    6    5      0.27      0.00
   -7    6    5      0.54      0.00
   -6    6    5      0.23      0.00
   -5    6    5     -1.48      0.00
   -4    6    5     -1.24      0.00
   -3    6    5      1.40      0.00
   -2    6    5      1.02      0.00
   -1    6    5     -0.97      0.00
    0    6    5     -0.33      0.00
    1    6    5      0.90      0.00
    2    6    5      0.46      0.00
    3    6    5     -0.25      0.00
    4    6    5     -0.45      0.00
    5    6    5      0.09      0.00
    6    6    5     -0.14      0.00
    7    6    5     -0.73      0.00
    8    6    5      0.29      0.00
    9    6    5      0.42      0.00
   10    6    5      0.22      0.00
   11    6    5      0.01      0.00
   12    6    5     -0.62      0.00
   13    6    5     -0.02      0.00
   14    6    5      0.22      0.00
   15    6    5      0.01      0.00
   16    6    5      0.37      0.00
  -16    7    5     -0.84      0.00
  -15    7    5      0.48      0.00
  -14    7    5      1.14      0.00
  -13    7    5     -0.05      0.00
  -12    7    5     -0.48      0.00
  -11    7    5     -0.03      0.00
  -10    7    5     -0.38      0.00
   -9    7    5     -0.15      0.00
   -8    7    5      0.71      0.00
   -7    7    5      0.12      0.00
   -6    7    5     -0.68      0.00
   -5    7    5     -0.80      0.00
   -4    7    5      0.43      0.00
   -3    7    5      1.21      0.00
   -2    7    5      0.41      0.00
   -1    7    5     -0.24      0.00
    0    7    5     -0.86      0.00
    1    7    5     -1.35      0.00
    2    7    5      0.05      0.00
    3    7    5      1.99      0.00
    4    7    5      0.11      0.00
    5    7    5     -1.06      0.00
    6    7    5      0.69      0.00
    7    7    5      0.45      0.00
    8    7    5     -0.58      0.00
    9    7    5     -0.57      0.00
   10    7    5      0.06      0.00
   11    7    5      0.01      0.00
   12    7    5      0.11      0.00
   13    7    5      0.49      0.00
   14    7    5     -0.29      0.00
   15    7    5      0.17      0.00
   16    7    5      0.30      0.00
  -16    8    5     -0.62      0.00
  -15    8    5      0.32      0.00
  -14    8    5      0.06      0.00
  -13    8    5     -0.77      0.00
  -12    8    5      0.25      0.00
  -11    8    5      0.77      0.00
  -10    8    5      0.12      0.00
   -9    8    5     -0.37      0.00
   -8    8    5     -0.25      0.00
   -7    8    5     -0.50      0.00
   -6    8    5     -0.24      0.00
   -5    8    5      1.20      0.00
   -4    8    5      1.23      0.00
   -3    8    5     -1.45      0.00
   -2    8    5     -1.97      0.00
   -1    8    5      1.48      0.00
    0    8    5      2.17      0.00
    1    8    5     -1.09      0.00
    2    8    5     -1.51      0.00
    3    8    5      0.54      0.00
    4    8    5      0.27      0.00
    5    8    5     -0.70      0.00
    6    8    5      0.17      0.00
    7    8    5      0.81      0.00
    8    8    5     -0.11      0.00
    9    8    5     -0.24      0.00
   10    8    5      0.08      0.00
   11    8    5     -0.16      0.00
   12    8    5      0.21      0.00
   13    8    5      0.29      0.00
   14    8    5     -0.21      0.00
   15    8    5     -0.08      0.00
   16    8    5     -0.09      0.00
  -16    9    5      1.07      0.00
  -15    9    5      0.30      0.00
  -14    9    5     -1.50      0.00
  -13    9    5     -0.28      0.00
  -12    9    5      0.67      0.00
  -11    9    5     -0.30      0.00
  -10    9    5      0.16      0.00
   -9    9    5      0.43      0.00
   -8    9    5     -0.30      0.00
   -7    9    5     -0.33      0.00
   -6    9    5      0.21      0.00
   -5    9    5      0.97      0.00
   -4    9    5      0.13      0.00
   -3    9    5     -0.94      0.00
   -2    9    5     -0.47      0.00
   -1    9    5     -0.40      0.00
    0    9    5     -0.10      0.00
    1    9    5      1.07      0.00
    2    9    5      1.01      0.00
    3    9    5     -0.81      0.00
    4    9    5     -0.41      0.00
    5    9    5      0.69      0.00
    6    9    5     -0.56      0.00
    7    9    5     -0.72      0.00
    8    9    5      0.23      0.00
    9    9    5      0.71      0.00
   10    9    5      0.20      0.00
   11    9    5     -0.32      0.00
   12    9    5     -0.10      0.00
   13    9    5     -0.37      0.00
   14    9    5     -0.05      0.00
   15    9    5      0.17      0.00
  -16   10    5      0.44      0.00
  -15   10    5      0.10      0.00
  -14   10    5     -0.52      0.00
  -13   10    5      0.74      0.00
  -12   10    5      0.50      0.00
  -11   10    5     -0.65      0.00
  -10   10    5     -0.29      0.00
   -9   10    5      0.22      0.00
   -8   10    5      0.01      0.00
   -7   10    5      0.35      0.00
   -6   10    5      0.16      0.00
   -5   10    5     -0.97      0.00
   -4   10    5     -1.13      0.00
   -3   10    5      0.89      0.00
   -2   10    5      2.56      0.00
   -1   10    5     -0.21      0.00
    0   10    5     -2.93      0.00
    1   10    5     -0.05      0.00
    2   10    5      2.02      0.00
    3   10    5     -0.54      0.00
    4   10    5     -0.85      0.00
    5   10    5      1.01      0.00
    6   10    5      0.23      0.00
    7   10    5     -0.70      0.00
    8   10    5      0.13      0.00
    9   10    5      0.26      0.00
   10   10    5     -0.29      0.00
   11   10    5     -0.05      0.00
   12   10    5      0.13      0.00
   13   10    5     -0.11      0.00
   14   10    5      0.13      0.00
   15   10    5      0.07      0.00
  -16   11    5     -0.82      0.00
  -15   11    5     -1.04      0.00
  -14   11    5      1.16      0.00
  -13   11    5      0.84      0.00
  -12   11    5     -1.00      0.00
  -11   11    5      0.16      0.00
  -10   11    5      0.34      0.00
   -9   11    5     -0.48      0.00
   -8   11    5      0.12      0.00
   -7   11    5      0.46      0.00
   -6   11    5      0.00      0.00
   -5   11    5     -0.79      0.00
   -4   11    5     -0.16      0.00
   -3   11    5      0.37      0.00
   -2   11    5     -0.23      0.00
   -1   11    5      0.44      0.00
    0   11    5      0.63      0.00
    1   11    5     -0.12      0.00
    2   11    5     -0.29      0.00
    3   11    5     -0.17      0.00
    4   11    5     -0.50      0.00
    5   11    5     -0.40      0.00
    6   11    5      0.78      0.00
    7   11    5      0.62      0.00
    8   11    5     -0.22      0.00
    9   11    5     -0.51      0.00
   10   11    5     -0.47      0.00
   11   11    5      0.13      0.00
   12   11    5      0.49      0.00
   13   11    5      0.45      0.00
   14   11    5      0.03      0.00
   15   11    5     -0.29      0.00
  -16   12    5     -0.07      0.00
  -15   12    5     -0.51      0.00
  -14   12    5      0.69      0.00
  -13   12    5      0.05      0.00
  -12   12    5     -0.95      0.00
  -11   12    5      0.32      0.00
  -10   12    5      0.31      0.00
   -9   12    5     -0.56      0.00
   -8   12    5      0.04      0.00
   -7   12    5      0.03      0.00
   -6   12    5      0.03      0.00
   -5   12    5      0.72      0.00
   -4   12    5      0.81      0.00
   -3   12    5     -0.20      0.00
   -2   12    5     -1.88      0.00
   -1   12    5     -0.73      0.00
    0   12    5      2.02      0.00
    1   12    5      0.63      0.00
    2   12    5     -1.79      0.00
    3   12    5      0.07      0.00
    4   12    5      1.21      0.00
    5   12    5     -0.51      0.00
    6   12    5     -0.28      0.00
    7   12    5      0.50      0.00
    8   12    5     -0.24      0.00
    9   12    5     -0.18      0.00
   10   12    5      0.35      0.00
   11   12    5      0.01      0.00
   12   12    5     -0.15      0.00
   13   12    5     -0.03      0.00
   14   12    5     -0.37      0.00
   15   12    5     -0.09      0.00
  -16   13    5      0.23      0.00
  -15   13    5      1.21      0.00
  -14   13    5     -0.34      0.00
  -13   13    5     -1.23      0.00
  -12   13    5      0.60      0.00
  -11   13    5      0.45      0.00
  -10   13    5     -0.42      0.00
   -9   13    5      0.35      0.00
   -8   13    5      0.23      0.00
   -7   13    5     -0.62      0.00
   -6   13    5     -0.39      0.00
   -5   13    5      0.57      0.00
   -4   13    5      0.07      0.00
   -3   13    5     -0.27      0.00
   -2   13    5      0.66      0.00
   -1   13    5      0.00      0.00
    0   13    5     -0.38      0.00
    1   13    5     -0.11      0.00
    2   13    5     -0.72      0.00
    3   13    5     -0.02      0.00
    4   13    5      1.25      0.00
    5   13    5      0.58      0.00
    6   13    5     -1.00      0.00
    7   13    5     -0.76      0.00
    8   13    5      0.28      0.00
    9   13    5      0.34      0.00
   10   13    5      0.41      0.00
   11   13    5      0.37      0.00
   12   13    5     -0.37      0.00
   13   13    5     -0.71      0.00
   14   13    5     -0.13      0.00
   15   13    5      0.42      0.00
  -15   14    5      0.67      0.00
  -14   14    5     -0.26      0.00
  -13   14    5     -0.83      0.00
  -12   14    5      0.70      0.00
  -11   14    5      0.22      0.00
  -10   14    5     -0.62      0.00
   -9   14    5      0.61      0.00
   -8   14    5      0.48      0.00
   -7   14    5     -0.19      0.00
   -6   14    5     -0.30      0.00
   -5   14    5     -0.50      0.00
   -4   14    5     -0.37      0.00
   -3   14    5     -0.11      0.00
   -2   14    5      0.90      0.00
   -1   14    5      0.66      0.00
    0   14    5     -1.11      0.00
    1   14    5     -0.50      0.00
    2   14    5      1.25      0.00
    3   14    5      0.34      0.00
    4   14    5     -0.74      0.00
    5   14    5      0.15      0.00
    6   14    5      0.01      0.00
    7   14    5     -0.55      0.00
    8   14    5      0.37      0.00
    9   14    5      0.16      0.00
   10   14    5     -0.71      0.00
   11   14    5      0.16      0.00
   12   14    5      0.31      0.00
   13   14    5     -0.22      0.00
   14   14    5      0.54      0.00
   15   14    5      0.41      0.00
  -15   15    5     -0.89      0.00
  -14   15    5     -0.37      0.00
  -13   15    5      0.87      0.00
  -12   15    5      0.28      0.00
  -11   15    5     -0.41      0.00
  -10   15    5     -0.01      0.00
   -9   15    5     -0.10      0.00
   -8   15    5     -0.53      0.00
   -7   15    5      0.08      0.00
   -6   15    5      0.74      0.00
   -5   15    5      0.04      0.00
   -4   15    5     -0.03      0.00
   -3   15    5      0.08      0.00
   -2   15    5     -0.54      0.00
   -1   15    5     -0.05      0.00
    0   15    5     -0.11      0.00
    1   15    5     -0.11      0.00
    2   15    5      1.14      0.00
    3   15    5      0.27      0.00
    4   15    5     -1.37      0.00
    5   15    5     -0.71      0.00
    6   15    5      0.70      0.00
    7   15    5      0.73      0.00
    8   15    5      0.06      0.00
    9   15    5     -0.01      0.00
   10   15    5     -0.13      0.00
   11   15    5     -0.48      0.00
   12   15    5     -0.15      0.00
   13   15    5      0.42      0.00
   14   15    5      0.33      0.00
  -15   16    5     -0.60      0.00
  -14   16    5     -0.27      0.00
  -13   16    5      0.91      0.00
  -12   16    5      0.00      0.00
  -11   16    5     -0.68      0.00
  -10   16    5      0.42      0.00
   -9   16    5      0.01      0.00
   -8   16    5     -0.68      0.00
   -7   16    5     -0.04      0.00
   -6   16    5      0.43      0.00
   -5   16    5      0.25      0.00
   -4   16    5     -0.02      0.00
   -3   16    5      0.17      0.00
   -2   16    5     -0.10      0.00
   -1   16    5     -0.26      0.00
    0   16    5      0.40      0.00
    1   16    5      0.17      0.00
    2   16    5     -0.58      0.00
    3   16    5     -0.32      0.00
    4   16    5      0.18      0.00
    5   16    5     -0.08      0.00
    6   16    5      0.03      0.00
    7   16    5      0.55      0.00
    8   16    5     -0.28      0.00
    9   16    5     -0.40      0.00
   10   16    5      0.90      0.00
   11   16    5     -0.01      0.00
   12   16    5     -0.63      0.00
   13   16    5      0.49      0.00
   14   16    5     -0.17      0.00
  -15   17    5      0.38      0.00
  -14   17    5      0.67      0.00
  -13   17    5     -0.08      0.00
  -12   17    5     -0.55      0.00
  -11   17    5     -0.27      0.00
  -10   17    5      0.29      0.00
   -9   17    5      0.11      0.00
   -8   17    5      0.19      0.00
   -7   17    5      0.59      0.00
   -6   17    5     -0.29      0.00
   -5   17    5     -0.64      0.00
   -4   17    5     -0.31      0.00
   -3   17    5      0.03      0.00
   -2   17    5      0.43      0.00
   -1   17    5     -0.15      0.00
    0   17    5      0.37      0.00
    1   17    5      0.55      0.00
    2   17    5     -1.25      0.00
    3   17    5     -0.49      0.00
    4   17    5      1.22      0.00
    5   17    5      0.49      0.00
    6   17    5     -0.31      0.00
    7   17    5     -0.02      0.00
    8   17    5     -0.10      0.00
    9   17    5     -0.60      0.00
   10   17    5     -0.27      0.00
   11   17    5      0.21      0.00
   12   17    5      0.24      0.00
   13   17    5      0.18      0.00
   14   17    5     -0.11      0.00
  -14   18    5      0.48      0.00
  -13   18    5     -0.57      0.00
  -12   18    5     -0.50      0.00
  -11   18    5      0.46      0.00
  -10   18    5      0.23      0.00
   -9   18    5     -0.16      0.00
   -8   18    5      0.26      0.00
   -7   18    5      0.14      0.00
   -6   18    5     -0.42      0.00
   -5   18    5      0.01      0.00
   -4   18    5      0.44      0.00
   -3   18    5     -0.07      0.00
   -2   18    5     -0.38      0.00
   -1   18    5     -0.43      0.00
    0   18    5     -0.06      0.00
    1   18    5      0.42      0.00
    2   18    5      0.14      0.00
    3   18    5      0.15      0.00
    4   18    5      0.26      0.00
    5   18    5     -0.18      0.00
    6   18    5     -0.24      0.00
    7   18    5     -0.21      0.00
    8   18    5      0.15      0.00
    9   18    5      0.38      0.00
   10   18    5     -0.63      0.00
   11   18    5     -0.06      0.00
   12   18    5      0.85      0.00
   13   18    5     -0.41      0.00
   14   18    5     -0.40      0.00
  -14   19    5     -0.54      0.00
  -13   19    5     -0.55      0.00
  -12   19    5      0.29      0.00
  -11   19    5      0.77      0.00
  -10   19    5     -0.06      0.00
   -9   19    5     -0.50      0.00
   -8   19    5      0.07      0.00
   -7   19    5     -0.49      0.00
   -6   19    5     -0.40      0.00
   -5   19    5      0.51      0.00
   -4   19    5      0.43      0.00
   -3   19    5      0.23      0.00
   -2   19    5      0.02      0.00
   -1   19    5      0.30      0.00
    0   19    5     -0.26      0.00
    1   19    5     -0.98      0.00
    2   19    5      0.59      0.00
    3   19    5      0.61      0.00
    4   19    5     -0.73      0.00
    5   19    5     -0.08      0.00
    6   19    5      0.35      0.00
    7   19    5     -0.58      0.00
    8   19    5     -0.52      0.00
    9   19    5      0.79      0.00
   10   19    5      0.70      0.00
   11   19    5      0.02      0.00
   12   19    5     -0.03      0.00
   13   19    5     -0.37      0.00
  -14   20    5     -0.49      0.00
  -13   20    5      0.25      0.00
  -12   20    5      0.51      0.00
  -11   20    5     -0.02      0.00
  -10   20    5     -0.25      0.00
   -9   20    5     -0.17      0.00
   -8   20    5      0.00      0.00
   -7   20    5      0.06      0.00
   -6   20    5      0.41      0.00
   -5   20    5     -0.05      0.00
   -4   20    5     -0.82      0.00
   -3   20    5     -0.25      0.00
   -2   20    5      0.30      0.00
   -1   20    5      0.73      0.00
    0   20    5      0.45      0.00
    1   20    5     -0.54      0.00
    2   20    5     -0.06      0.00
    3   20    5     -0.05      0.00
    4   20    5     -0.73      0.00
    5   20    5      0.18      0.00
    6   20    5      0.79      0.00
    7   20    5      0.06      0.00
    8   20    5     -0.43      0.00
    9   20    5     -0.11      0.00
   10   20    5      0.66      0.00
   11   20    5     -0.04      0.00
   12   20    5     -1.07      0.00
   13   20    5      0.03      0.00
  -13   21    5      0.88      0.00
  -12   21    5      0.18      0.00
  -11   21    5     -0.94      0.00
  -10   21    5     -0.59      0.00
   -9   21    5      0.51      0.00
   -8   21    5      0.33      0.00
   -7   21    5      0.20      0.00
   -6   21    5      0.49      0.00
   -5   21    5     -0.06      0.00
   -4   21    5      0.07      0.00
   -3   21    5     -0.11      0.00
   -2   21    5     -0.74      0.00
   -1   21    5     -0.56      0.00
    0   21    5     -0.13      0.00
    1   21    5      0.59      0.00
    2   21    5      0.38      0.00
    3   21    5      0.03      0.00
    4   21    5      0.26      0.00
    5   21    5     -0.29      0.00
    6   21    5     -0.49      0.00
    7   21    5      0.51      0.00
    8   21    5      0.91      0.00
    9   21    5     -0.45      0.00
   10   21    5     -0.85      0.00
   11   21    5     -0.21      0.00
   12   21    5      0.01      0.00
   13   21    5      0.42      0.00
  -13   22    5     -0.01      0.00
  -12   22    5     -0.38      0.00
  -11   22    5      0.11      0.00
  -10   22    5      0.11      0.00
   -9   22    5      0.15      0.00
   -8   22    5     -0.02      0.00
   -7   22    5     -0.35      0.00
   -6   22    5     -0.41      0.00
   -5   22    5     -0.20      0.00
   -4   22    5      0.73      0.00
   -3   22    5      0.58      0.00
   -2   22    5     -0.03      0.00
   -1   22    5     -0.18      0.00
    0   22    5     -0.41      0.00
    1   22    5     -0.02      0.00
    2   22    5     -0.15      0.00
    3   22    5     -0.03      0.00
    4   22    5      0.79      0.00
    5   22    5      0.08      0.00
    6   22    5     -0.98      0.00
    7   22    5     -0.35      0.00
    8   22    5      0.84      0.00
    9   22    5      0.40      0.00
   10   22    5     -0.94      0.00
   11   22    5     -0.37      0.00
   12   22    5      1.05      0.00
  -13   23    5     -0.62      0.00
  -12   23    5     -0.85      0.00
  -11   23    5      0.51      0.00
  -10   23    5      1.16      0.00
   -9   23    5      0.23      0.00
   -8   23    5     -0.54      0.00
   -7   23    5     -0.26      0.00
   -6   23    5     -0.17      0.00
   -5   23    5     -0.14      0.00
   -4   23    5     -0.61      0.00
   -3   23    5     -0.43      0.00
   -2   23    5      0.87      0.00
   -1   23    5      0.64      0.00
    0   23    5      0.31      0.00
    1   23    5      0.35      0.00
    2   23    5     -0.47      0.00
    3   23    5     -0.75      0.00
    4   23    5     -0.19      0.00
    5   23    5      0.41      0.00
    6   23    5      0.46      0.00
    7   23    5     -0.35      0.00
    8   23    5     -0.85      0.00
    9   23    5      0.21      0.00
   10   23    5      0.70      0.00
   11   23    5      0.37      0.00
   12   23    5      0.14      0.00
  -12   24    5      0.44      0.00
  -11   24    5     -0.19      0.00
  -10   24    5     -0.54      0.00
   -9   24    5     -0.26      0.00
   -8   24    5     -0.02      0.00
   -7   24    5      0.59      0.00
   -6   24    5      0.43      0.00
   -5   24    5      0.39      0.00
   -4   24    5     -0.05      0.00
   -3   24    5     -0.62      0.00
   -2   24    5     -0.06      0.00
   -1   24    5     -0.18      0.00
    0   24    5     -0.38      0.00
    1   24    5      0.15      0.00
    2   24    5      0.42      0.00
    3   24    5     -0.07      0.00
    4   24    5     -0.53      0.00
    5   24    5      0.08      0.00
    6   24    5      0.89      0.00
    7   24    5      0.70      0.00
    8   24    5     -0.76      0.00
    9   24    5     -1.08      0.00
   10   24    5      0.47      0.00
   11   24    5      0.87      0.00
  -12   25    5      0.95      0.00
  -11   25    5      0.56      0.00
  -10   25    5     -0.92      0.00
   -9   25    5     -0.89      0.00
   -8   25    5      0.26      0.00
   -7   25    5      0.23      0.00
   -6   25    5     -0.28      0.00
   -5   25    5      0.07      0.00
   -4   25    5      0.88      0.00
   -3   25    5      0.59      0.00
   -2   25    5     -0.69      0.00
   -1   25    5     -0.27      0.00
    0   25    5      0.04      0.00
    1   25    5     -0.77      0.00
    2   25    5      0.13      0.00
    3   25    5      0.80      0.00
    4   25    5      0.03      0.00
    5   25    5     -0.37      0.00
    6   25    5     -0.42      0.00
    7   25    5      0.17      0.00
    8   25    5      0.90      0.00
    9   25    5      0.01      0.00
   10   25    5     -0.54      0.00
   11   25    5     -0.27      0.00
  -11   26    5     -0.23      0.00
  -10   26    5      0.67      0.00
   -9   26    5      0.71      0.00
   -8   26    5      0.43      0.00
   -7   26    5     -0.56      0.00
   -6   26    5     -0.41      0.00
   -5   26    5     -0.18      0.00
   -4   26    5     -0.70      0.00
   -3   26    5      0.19      0.00
   -2   26    5      0.26      0.00
   -1   26    5     -0.05      0.00
    0   26    5      0.55      0.00
    1   26    5      0.18      0.00
    2   26    5     -0.30      0.00
    3   26    5      0.37      0.00
    4   26    5      0.54      0.00
    5   26    5     -0.26      0.00
    6   26    5     -0.86      0.00
    7   26    5     -0.99      0.00
    8   26    5      0.22      0.00
    9   26    5      1.15      0.00
   10   26    5      0.35      0.00
   11   26    5     -0.47      0.00
  -11   27    5     -1.06      0.00
  -10   27    5      0.03      0.00
   -9   27    5      0.85      0.00
   -8   27    5     -0.13      0.00
   -7   27    5     -0.24      0.00
   -6   27    5      0.70      0.00
   -5   27    5      0.28      0.00
   -4   27    5     -1.01      0.00
   -3   27    5     -0.47      0.00
   -2   27    5      0.92      0.00
   -1   27    5      0.04      0.00
    0   27    5     -0.58      0.00
    1   27    5      0.62      0.00
    2   27    5     -0.08      0.00
    3   27    5     -0.85      0.00
    4   27    5      0.20      0.00
    5   27    5      0.39      0.00
    6   27    5      0.37      0.00
    7   27    5      0.32      0.00
    8   27    5     -0.67      0.00
    9   27    5     -0.41      0.00
   10   27    5      0.31      0.00
  -10   28    5     -0.18      0.00
   -9   28    5     -0.58      0.00
   -8   28    5     -0.85      0.00
   -7   28    5      0.20      0.00
   -6   28    5      0.39      0.00
   -5   28    5     -0.36      0.00
   -4   28    5      0.81      0.00
   -3   28    5      0.52      0.00
   -2   28    5     -0.50      0.00
   -1   28    5      0.00      0.00
    0   28    5     -0.03      0.00
    1   28    5     -0.02      0.00
    2   28    5      0.07      0.00
    3   28    5     -0.59      0.00
    4   28    5     -0.55      0.00
    5   28    5      0.10      0.00
    6   28    5      0.41      0.00
    7   28    5      1.00      0.00
    8   28    5      0.32      0.00
    9   28    5     -0.68      0.00
  -10   29    5      0.44      0.00
   -9   29    5     -0.43      0.00
   -8   29    5      0.16      0.00
   -7   29    5      0.50      0.00
   -6   29    5     -0.60      0.00
   -5   29    5     -0.64      0.00
   -4   29    5      0.87      0.00
   -3   29    5      0.52      0.00
   -2   29    5     -1.18      0.00
   -1   29    5     -0.36      0.00
    0   29    5      0.87      0.00
    1   29    5     -0.26      0.00
    2   29    5     -0.12      0.00
    3   29    5      0.87      0.00
    4   29    5      0.03      0.00
    5   29    5     -0.28      0.00
    6   29    5     -0.19      0.00
    7   29    5     -0.55      0.00
    8   29    5     -0.01      0.00
    9   29    5      0.41      0.00
   -9   30    5      0.05      0.00
   -8   30    5      0.67      0.00
   -7   30    5      0.12      0.00
   -6   30    5     -0.50      0.00
   -5   30    5      0.66      0.00
   -4   30    5     -0.24      0.00
   -3   30    5     -0.91      0.00
   -2   30    5      0.42      0.00
   -1   30    5      0.30      0.00
    0   30    5     -0.20      0.00
    1   30    5     -0.29      0.00
    2   30    5     -0.07      0.00
    3   30    5      0.65      0.00
    4   30    5      0.29      0.00
    5   30    5     -0.28      0.00
    6   30    5      0.20      0.00
    7   30    5     -0.43      0.00
    8   30    5     -0.56      0.00
   -8   31    5     -0.07      0.00
   -7   31    5     -0.44      0.00
   -6   31    5      0.09      0.00
   -5   31    5      0.58      0.00
   -4   31    5     -0.54      0.00
   -3   31    5     -0.62      0.00
   -2   31    5      1.04      0.00
   -1   31    5      0.79      0.00
    0   31    5     -0.74      0.00
    1   31    5     -0.35      0.00
    2   31    5      0.26      0.00
    3   31    5     -0.26      0.00
    4   31    5     -0.20      0.00
    5   31    5     -0.07      0.00
    6   31    5      0.05      0.00
    7   31    5      0.29      0.00
   -7   32    5     -0.24      0.00
   -6   32    5      0.60      0.00
   -5   32    5     -0.36      0.00
   -4   32    5     -0.25      0.00
   -3   32    5      0.71      0.00
   -2   32    5     -0.32      0.00
   -1   32    5     -0.33      0.00
    0   32    5      0.40      0.00
    1   32    5      0.26      0.00
    2   32    5     -0.02      0.00
    3   32    5     -0.64      0.00
    4   32    5     -0.24      0.00
    5   32    5      0.67      0.00
    6   32    5     -0.11      0.00
   -6   33    5      0.11      0.00
   -5   33    5     -0.27      0.00
   -4   33    5      0.27      0.00
   -3   33    5      0.65      0.00
   -2   33    5     -0.71      0.00
   -1   33    5     -1.01      0.00
    0   33    5      0.28      0.00
    1   33    5      0.75      0.00
    2   33    5      0.21      0.00
    3   33    5     -0.19      0.00
    4   33    5     -0.17      0.00
    5   33    5      0.25      0.00
   -4   34    5      0.21      0.00
   -3   34    5     -0.38      0.00
   -2   34    5      0.48      0.00
   -1   34    5      0.46      0.00
    0   34    5     -0.76      0.00
    1   34    5     -0.43      0.00
    2   34    5      0.19      0.00
    3   34    5      0.52      0.00
    4   34    5      0.37      0.00
   -2   35    5      0.31      0.00
   -1   35    5      1.03      0.00
    0   35    5      0.14      0.00
    1   35    5     -0.50      0.00
  -16    0    6     -1.09      0.00
  -14    0    6      0.52      0.00
  -12    0    6      0.70      0.00
  -10    0    6     -0.20      0.00
   -8    0    6     -0.98      0.00
   -6    0    6     -0.38      0.00
   -4    0    6      2.69      0.00
   -2    0    6     -3.06      0.00
    0    0    6      1.08      0.00
    2    0    6      0.62      0.00
    4    0    6      0.38      0.00
    6    0    6     -0.86      0.00
    8    0    6     -0.17      0.00
   10    0    6     -0.10      0.00
   12    0    6      0.37      0.00
   14    0    6      0.64      0.00
   16    0    6     -0.81      0.00
  -17    1    6      0.03      0.00
  -16    1    6      0.24      0.00
  -15    1    6     -0.10      0.00
  -14    1    6      0.73      0.00
  -13    1    6      0.19      0.00
  -12    1    6     -1.20      0.00
  -11    1    6     -0.33      0.00
  -10    1    6      0.59      0.00
   -9    1    6      0.27      0.00
   -8    1    6     -0.35      0.00
   -7    1    6     -0.10      0.00
   -6    1    6      0.99      0.00
   -5    1    6      0.07      0.00
   -4    1    6     -0.84      0.00
   -3    1    6      0.11      0.00
   -2    1    6      0.07      0.00
   -1    1    6      0.02      0.00
    0    1    6     -0.18      0.00
    1    1    6     -0.25      0.00
    2    1    6      0.06      0.00
    3    1    6     -0.13      0.00
    4    1    6      0.11      0.00
    5    1    6      0.18      0.00
    6    1    6      0.20      0.00
    7    1    6     -0.03      0.00
    8    1    6      0.11      0.00
    9    1    6      0.11      0.00
   10    1    6      0.09      0.00
   11    1    6      0.31      0.00
   12    1    6     -1.06      0.00
   13    1    6     -0.63      0.00
   14    1    6      1.16      0.00
   15    1    6      0.18      0.00
   16    1    6     -0.44      0.00
  -17    2    6     -0.32      0.00
  -16    2    6      0.82      0.00
  -15    2    6      0.31      0.00
  -14    2    6     -0.34      0.00
  -13    2    6      0.07      0.00
  -12    2    6     -0.64      0.00
  -11    2    6     -0.10      0.00
  -10    2    6      0.40      0.00
   -9    2    6     -0.53      0.00
   -8    2    6      0.43      0.00
   -7    2    6      0.71      0.00
   -6    2    6      0.83      0.00
   -5    2    6     -0.03      0.00
   -4    2    6     -2.78      0.00
   -3    2    6     -1.10      0.00
   -2    2    6      2.42      0.00
   -1    2    6      1.65      0.00
    0    2    6     -0.26      0.00
    1    2    6     -0.64      0.00
    2    2    6     -0.81      0.00
    3    2    6      0.24      0.00
    4    2    6     -0.11      0.00
    5    2    6     -0.73      0.00
    6    2    6      0.57      0.00
    7    2    6     -0.03      0.00
    8    2    6     -0.06      0.00
    9    2    6      0.48      0.00
   10    2    6      0.29      0.00
   11    2    6      0.08      0.00
   12    2    6     -0.47      0.00
   13    2    6     -0.08      0.00
   14    2    6     -0.32      0.00
   15    2    6     -0.21      0.00
   16    2    6      0.63      0.00
  -17    3    6      0.18      0.00
  -16    3    6     -0.42      0.00
  -15    3    6      0.08      0.00
  -14    3    6     -0.42      0.00
  -13    3    6     -0.32      0.00
  -12    3    6      0.74      0.00
  -11    3    6      0.48      0.00
  -10    3    6     -0.13      0.00
   -9    3    6     -0.53      0.00
   -8    3    6      0.21      0.00
   -7    3    6      0.40      0.00
   -6    3    6     -0.96      0.00
   -5    3    6     -0.49      0.00
   -4    3    6      1.10      0.00
   -3    3    6      0.47      0.00
   -2    3    6     -0.61      0.00
   -1    3    6     -0.59      0.00
    0    3    6      0.02      0.00
    1    3    6      0.39      0.00
    2    3    6      0.01      0.00
    3    3    6      0.54      0.00
    4    3    6      0.43      0.00
    5    3    6     -0.50      0.00
    6    3    6     -0.40      0.00
    7    3    6      0.20      0.00
    8    3    6      0.14      0.00
    9    3    6     -0.27      0.00
   10    3    6     -0.23      0.00
   11    3    6     -0.67      0.00
   12    3    6      0.28      0.00
   13    3    6      1.31      0.00
   14    3    6     -0.42      0.00
   15    3    6     -0.48      0.00
   16    3    6      0.54      0.00
  -16    4    6     -0.33      0.00
  -15    4    6     -0.17      0.00
  -14    4    6     -0.01      0.00
  -13    4    6     -0.23      0.00
  -12    4    6      0.53      0.00
  -11    4    6      0.31      0.00
  -10    4    6     -0.35      0.00
   -9    4    6      0.23      0.00
   -8    4    6      0.09      0.00
[truncated: 1,456,741 more chars]
